# Supplementary material for: Bis(trimethyl­phenyl­ammonium) μ-oxalato-bis­[oxidodiperoxido­molybdate(VI)]
Source: Acta Crystallogr Sect E Struct Rep Online. 2012 Nov 10;68(Pt 12):m1467. doi: 10.1107/S1600536812045850 (PMC3588729; doi:10.1107/S1600536812045850)
Supplement: Supplementary file 1 [file e-68-m1467-sup1.cif]

##############################################################################
#                                                                            #
# This CIF contains the data in a paper accepted for publication in          #
# Acta Crystallographica Section E. It conforms to the requirements of       #
# Notes for Authors for Acta Crystallographica Section E, and has been       #
# peer reviewed under the auspices of the IUCr Commission on Journals.       #
#                                                                            #
# Full details of the Crystallographic Information File format               #
# are given in the paper "The Crystallographic Information File (CIF):       #
# a New Standard Archive File for Crystallography" by S. R. Hall, F. H.      #
# Allen and I. D. Brown [Acta Cryst. (1991), A47, 655-685].                  #
#                                                                            #
# The current version of the core CIF dictionary is obtainable from          #
# ftp://ftp.iucr.org/pub/cif_core.dic.                                       #
#                                                                            #
# Software is freely available for graphical display of the structure(s)     #
# in this CIF. For information consult the CIF software page                 #
# http://www.iucr.org/resources/cif/software.                                #
#                                                                            #
# This file may be used for bona fide research purposes within the           #
# scientific community so long as proper attribution is given to the journal # 
# article from which it was obtained.                                        #
#                                                                            #
##############################################################################
data_I
_audit_creation_method     SHELXL-97
_chemical_name_systematic
;
Bis(trimethylphenylammonium) \m-oxalato-bis[oxidodiperoxidomolybdate(VI)]
;
_chemical_name_common
;
;
_chemical_formula_moiety     '2(C9 H14 N +), C2 Mo2 O14 2-'
_chemical_formula_sum     'C20 H28 Mo2 N2 O14'
_chemical_formula_iupac     '(C9 H14 N)2 [Mo2 (C2 O4) (O2)4 O2]'
_chemical_formula_weight     712.32
_chemical_melting_point     ?
_symmetry_cell_setting     monoclinic
_symmetry_space_group_name_H-M     'P 21/n'
_symmetry_space_group_name_Hall     '-P 2yn'
loop_
    _symmetry_equiv_pos_as_xyz
    'x, y, z'
    '-x+1/2, y+1/2, -z+1/2'
    '-x, -y, -z'
    'x-1/2, -y-1/2, z-1/2'
_cell_length_a     9.860(2)
_cell_length_b     9.975(2)
_cell_length_c     13.691(3)
_cell_angle_alpha     90.00
_cell_angle_beta     94.023(3)
_cell_angle_gamma     90.00
_cell_volume     1343.2(5)
_cell_formula_units_Z     2
_cell_measurement_reflns_used     5064
_cell_measurement_theta_min     2.9085
_cell_measurement_theta_max     30.0162
_cell_measurement_temperature     93(2)
_exptl_crystal_description     block
_exptl_crystal_colour     'pale yellow'
_exptl_crystal_size_max     0.197
_exptl_crystal_size_mid     0.171
_exptl_crystal_size_min     0.171
_exptl_crystal_density_diffrn     1.761
_exptl_crystal_density_meas     ?
_exptl_crystal_density_method     'not measured'
_exptl_crystal_F_000     716
_exptl_absorpt_coefficient_mu     1.004
_exptl_absorpt_correction_type     numerical
_exptl_absorpt_process_details     '(NUMABS; Higashi, 2000)'
_exptl_absorpt_correction_T_min     0.8880
_exptl_absorpt_correction_T_max     0.9136
_exptl_special_details
;
;
_diffrn_ambient_temperature     93(2)
_diffrn_radiation_type     MoK\a
_diffrn_radiation_wavelength     0.71069
_diffrn_radiation_source     'fine-focus rotating anode'
_diffrn_radiation_monochromator     graphite
_diffrn_measurement_device_type     'Rigaku Saturn724+'
_diffrn_measurement_method     CCD
_diffrn_detector_area_resol_mean     28.5174
_diffrn_reflns_number     11791
_diffrn_reflns_av_R_equivalents     0.0210
_diffrn_reflns_av_sigmaI/netI     0.0181
_diffrn_reflns_theta_min     2.53
_diffrn_reflns_theta_max     30.03
_diffrn_reflns_theta_full     30.03
_diffrn_measured_fraction_theta_max     0.980
_diffrn_measured_fraction_theta_full     0.980
_diffrn_reflns_limit_h_min     -13
_diffrn_reflns_limit_h_max     13
_diffrn_reflns_limit_k_min     -14
_diffrn_reflns_limit_k_max     10
_diffrn_reflns_limit_l_min     -19
_diffrn_reflns_limit_l_max     16
_diffrn_standards_number     ?
_diffrn_standards_interval_count     ?
_diffrn_standards_interval_time     ?
_diffrn_standards_decay_%     ?
_refine_special_details
;
Refinement of <i>F</i>^2^ against ALL reflections. The weighted <i>R</i>-factor
<i>wR</i> and goodness of fit <i>S</i> are based on <i>F</i>^2^, conventional
<i>R</i>-factors <i>R</i> are based on <i>F</i>, with <i>F</i> set to zero for
negative <i>F</i>^2^. The threshold expression of <i>F</i>^2^ >
\s(<i>F</i>^2^) is used only for calculating <i>R</i>-factors(gt) <i>etc</i>.
and is not relevant to the choice of reflections for refinement.
<i>R</i>-factors based on <i>F</i>^2^ are statistically about twice as large
as those based on <i>F</i>, and <i>R</i>- factors based on ALL data will be
even larger.
;
_reflns_number_total     3843
_reflns_number_gt     3621
_reflns_threshold_expression     I>2sigma(I)
_refine_ls_structure_factor_coef     Fsqd
_refine_ls_matrix_type     full
_refine_ls_R_factor_all     0.0303
_refine_ls_R_factor_gt     0.0286
_refine_ls_wR_factor_gt     0.0779
_refine_ls_wR_factor_ref     0.0795
_refine_ls_goodness_of_fit_ref     1.055
_refine_ls_restrained_S_all     1.055
_refine_ls_number_reflns     3843
_refine_ls_number_parameters     172
_refine_ls_number_restraints     0
_refine_ls_hydrogen_treatment     noref
_refine_ls_weighting_scheme     calc
_refine_ls_weighting_details
         'calc w=1/[\s^2^(Fo^2^)+(0.0409P)^2^+1.5201P] where P=(Fo^2^+2Fc^2^)/3'
_atom_sites_solution_hydrogens     geom
_atom_sites_solution_primary     Patterson
_atom_sites_solution_secondary     difmap
_refine_ls_shift/su_max     0.001
_refine_ls_shift/su_mean     0.000
_refine_diff_density_max     1.840
_refine_diff_density_min     -0.693
_refine_ls_extinction_method     none
_refine_ls_extinction_coef     ?
loop_
    _atom_type_symbol
    _atom_type_description
    _atom_type_scat_dispersion_real
    _atom_type_scat_dispersion_imag
    _atom_type_scat_source
    'Mo' 'Mo' -1.6832 0.6857
                         'International Tables Vol C Tables 4.2.6.8 and 6.1.1.4'
    'O' 'O' 0.0106 0.0060
                         'International Tables Vol C Tables 4.2.6.8 and 6.1.1.4'
    'N' 'N' 0.0061 0.0033
                         'International Tables Vol C Tables 4.2.6.8 and 6.1.1.4'
    'C' 'C' 0.0033 0.0016
                         'International Tables Vol C Tables 4.2.6.8 and 6.1.1.4'
    'H' 'H' 0.0000 0.0000
                         'International Tables Vol C Tables 4.2.6.8 and 6.1.1.4'
_computing_data_collection     '<i>CrystalClear SM</i> (Rigaku, 2008)'
_computing_cell_refinement     '<i>CrystalClear SM</i> (Rigaku, 2008)'
_computing_data_reduction     '<i>CrystalClear SM</i> (Rigaku, 2008)'
_computing_structure_solution     'SHELXS97 (Sheldrick, 2008)'
_computing_structure_refinement     'SHELXL97 (Sheldrick, 2008)'
_computing_molecular_graphics     'ORTEP-3 for Windows (Farrugia, 1997)'
_computing_publication_material     'SHELXL97 (Sheldrick, 2008)'
loop_
    _atom_site_type_symbol
    _atom_site_label
    _atom_site_fract_x
    _atom_site_fract_y
    _atom_site_fract_z
    _atom_site_U_iso_or_equiv
    _atom_site_adp_type
    _atom_site_calc_flag
    _atom_site_refinement_flags
    _atom_site_occupancy
    _atom_site_symmetry_multiplicity
    _atom_site_disorder_assembly
    _atom_site_disorder_group
    Mo Mo1 0.354779(14) 0.254491(13) 0.035607(10) 0.01536(7) Uani d . 1 1 . .
    O O1 0.38434(13) 0.09445(13) 0.00536(9) 0.0205(2) Uani d . 1 1 . .
    O O2 0.45582(16) 0.27065(15) 0.16277(11) 0.0248(3) Uani d . 1 1 . .
    O O3 0.30966(17) 0.24598(13) 0.17011(11) 0.0249(3) Uani d . 1 1 . .
    O O4 0.16612(15) 0.28161(16) -0.00396(12) 0.0272(3) Uani d . 1 1 . .
    O O5 0.25414(14) 0.31884(15) -0.08269(10) 0.0269(3) Uani d . 1 1 . .
    O O6 0.52797(13) 0.32966(12) -0.02533(9) 0.0192(2) Uani d . 1 1 . .
    O O7 0.35239(13) 0.48958(13) 0.06131(11) 0.0231(3) Uani d . 1 1 . .
    C C1 0.55099(17) 0.45548(17) -0.02518(12) 0.0172(3) Uani d . 1 1 . .
    N N1 -0.00978(16) 0.42328(15) 0.22184(11) 0.0198(3) Uani d . 1 1 . .
    C C2 0.0346(2) 0.5196(2) 0.14525(14) 0.0258(4) Uani d . 1 1 . .
    H H2A 0.0534 0.6055 0.1747 0.039 Uiso calc . 1 1 . .
    H H2B -0.0366 0.5285 0.0941 0.039 Uiso calc . 1 1 . .
    H H2C 0.1151 0.4859 0.1182 0.039 Uiso calc . 1 1 . .
    C C3 0.1020(2) 0.4182(2) 0.30216(14) 0.0248(4) Uani d . 1 1 . .
    H H3A 0.1181 0.5067 0.3281 0.037 Uiso calc . 1 1 . .
    H H3B 0.1836 0.3848 0.2764 0.037 Uiso calc . 1 1 . .
    H H3C 0.0758 0.3599 0.3533 0.037 Uiso calc . 1 1 . .
    C C4 -0.1357(2) 0.4769(2) 0.26505(14) 0.0277(4) Uani d . 1 1 . .
    H H4A -0.1165 0.5635 0.2935 0.042 Uiso calc . 1 1 . .
    H H4B -0.1629 0.4166 0.3147 0.042 Uiso calc . 1 1 . .
    H H4C -0.2077 0.4849 0.2144 0.042 Uiso calc . 1 1 . .
    C C5 -0.04052(17) 0.28802(19) 0.17753(12) 0.0187(3) Uani d . 1 1 . .
    C C6 0.02069(18) 0.17351(18) 0.21818(13) 0.0213(3) Uani d . 1 1 . .
    H H6 0.0821 0.1795 0.2728 0.026 Uiso calc . 1 1 . .
    C C7 -0.0117(2) 0.0493(2) 0.17563(16) 0.0274(4) Uani d . 1 1 . .
    H H7 0.0286 -0.0281 0.2021 0.033 Uiso calc . 1 1 . .
    C C8 -0.1029(2) 0.0402(2) 0.09455(17) 0.0321(4) Uani d . 1 1 . .
    H H8 -0.1228 -0.0427 0.0659 0.039 Uiso calc . 1 1 . .
    C C9 -0.1647(2) 0.1554(3) 0.05603(16) 0.0339(5) Uani d . 1 1 . .
    H H9 -0.2273 0.1492 0.0022 0.041 Uiso calc . 1 1 . .
    C C10 -0.1338(2) 0.2797(2) 0.09723(15) 0.0275(4) Uani d . 1 1 . .
    H H10 -0.1754 0.3567 0.0712 0.033 Uiso calc . 1 1 . .
loop_
    _atom_site_aniso_label
    _atom_site_aniso_U_11
    _atom_site_aniso_U_22
    _atom_site_aniso_U_33
    _atom_site_aniso_U_12
    _atom_site_aniso_U_13
    _atom_site_aniso_U_23
    Mo1 0.01690(9) 0.01264(9) 0.01686(9) -0.00015(4) 0.00347(6) 0.00104(4)
    O1 0.0238(6) 0.0166(6) 0.0214(6) -0.0016(5) 0.0033(5) -0.0005(4)
    O2 0.0280(7) 0.0265(6) 0.0195(6) -0.0020(5) -0.0003(5) -0.0021(5)
    O3 0.0313(8) 0.0228(7) 0.0218(7) -0.0015(5) 0.0106(6) -0.0004(4)
    O4 0.0194(6) 0.0273(7) 0.0351(8) 0.0008(5) 0.0046(5) 0.0042(6)
    O5 0.0250(6) 0.0293(7) 0.0264(7) 0.0021(5) 0.0007(5) 0.0080(6)
    O6 0.0195(6) 0.0141(5) 0.0250(6) 0.0007(4) 0.0079(5) 0.0004(4)
    O7 0.0218(6) 0.0161(6) 0.0328(7) 0.0004(5) 0.0122(5) 0.0001(5)
    C1 0.0171(7) 0.0152(7) 0.0198(7) 0.0021(5) 0.0047(6) 0.0010(6)
    N1 0.0242(7) 0.0187(7) 0.0170(6) 0.0050(5) 0.0059(5) 0.0003(5)
    C2 0.0348(10) 0.0207(8) 0.0232(8) 0.0046(7) 0.0110(7) 0.0048(7)
    C3 0.0314(9) 0.0223(9) 0.0202(8) 0.0007(7) -0.0008(7) -0.0044(7)
    C4 0.0319(9) 0.0300(10) 0.0227(8) 0.0127(8) 0.0127(7) 0.0034(7)
    C5 0.0175(7) 0.0223(8) 0.0168(7) 0.0007(6) 0.0043(6) -0.0017(6)
    C6 0.0206(7) 0.0206(8) 0.0227(8) 0.0007(6) 0.0024(6) -0.0010(6)
    C7 0.0248(8) 0.0215(9) 0.0368(10) -0.0017(7) 0.0081(7) -0.0035(8)
    C8 0.0258(9) 0.0358(11) 0.0359(11) -0.0122(8) 0.0092(8) -0.0141(9)
    C9 0.0259(9) 0.0486(13) 0.0267(9) -0.0091(9) -0.0020(7) -0.0075(9)
    C10 0.0215(9) 0.0393(10) 0.0214(8) 0.0023(8) -0.0007(7) 0.0020(8)
_geom_special_details
;
All e.s.d.'s (except the e.s.d. in the dihedral angle between two l.s. planes)
are estimated using the full covariance matrix. The cell e.s.d.'s are taken
into account individually in the estimation of e.s.d.'s in distances, angles
and torsion angles; correlations between e.s.d.'s in cell parameters are only
used when they are defined by crystal symmetry. An approximate (isotropic)
treatment of cell e.s.d.'s is used for estimating e.s.d.'s involving l.s.
planes.
;
loop_
    _geom_bond_atom_site_label_1
    _geom_bond_atom_site_label_2
    _geom_bond_site_symmetry_2
    _geom_bond_distance
    _geom_bond_publ_flag
    Mo1 O1 . 1.6799(13) n
    Mo1 O4 . 1.9198(15) n
    Mo1 O3 . 1.9264(16) n
    Mo1 O5 . 1.9479(14) n
    Mo1 O2 . 1.9510(15) n
    Mo1 O6 . 2.0915(12) n
    Mo1 O7 . 2.3716(14) n
    O2 O3 . 1.472(2) n
    O4 O5 . 1.478(2) n
    O6 C1 . 1.275(2) n
    O7 C1 3_665 1.232(2) n
    C1 O7 3_665 1.232(2) n
    C1 C1 3_665 1.540(3) n
    N1 C5 . 1.501(2) n
    N1 C3 . 1.502(2) n
    N1 C2 . 1.509(2) n
    N1 C4 . 1.511(2) n
    C2 H2A . 0.9600 n
    C2 H2B . 0.9600 n
    C2 H2C . 0.9600 n
    C3 H3A . 0.9600 n
    C3 H3B . 0.9600 n
    C3 H3C . 0.9600 n
    C4 H4A . 0.9600 n
    C4 H4B . 0.9600 n
    C4 H4C . 0.9600 n
    C5 C10 . 1.386(3) n
    C5 C6 . 1.390(3) n
    C6 C7 . 1.397(3) n
    C6 H6 . 0.9300 n
    C7 C8 . 1.382(3) n
    C7 H7 . 0.9300 n
    C8 C9 . 1.387(4) n
    C8 H8 . 0.9300 n
    C9 C10 . 1.387(3) n
    C9 H9 . 0.9300 n
    C10 H10 . 0.9300 n
loop_
    _geom_angle_atom_site_label_1
    _geom_angle_atom_site_label_2
    _geom_angle_atom_site_label_3
    _geom_angle_site_symmetry_1
    _geom_angle_site_symmetry_3
    _geom_angle
    _geom_angle_publ_flag
    O1 Mo1 O4 . . 104.23(7) n
    O1 Mo1 O3 . . 104.45(6) n
    O4 Mo1 O3 . . 89.53(7) n
    O1 Mo1 O5 . . 101.26(6) n
    O4 Mo1 O5 . . 44.92(6) n
    O3 Mo1 O5 . . 132.14(7) n
    O1 Mo1 O2 . . 102.24(6) n
    O4 Mo1 O2 . . 131.62(7) n
    O3 Mo1 O2 . . 44.63(7) n
    O5 Mo1 O2 . . 155.95(6) n
    O1 Mo1 O6 . . 94.69(6) n
    O4 Mo1 O6 . . 129.72(6) n
    O3 Mo1 O6 . . 130.31(6) n
    O5 Mo1 O6 . . 86.14(6) n
    O2 Mo1 O6 . . 86.92(6) n
    O1 Mo1 O7 . . 168.51(5) n
    O4 Mo1 O7 . . 83.28(6) n
    O3 Mo1 O7 . . 84.05(5) n
    O5 Mo1 O7 . . 77.75(6) n
    O2 Mo1 O7 . . 78.21(6) n
    O6 Mo1 O7 . . 73.84(4) n
    O3 O2 Mo1 . . 66.80(9) n
    O2 O3 Mo1 . . 68.57(8) n
    O5 O4 Mo1 . . 68.55(8) n
    O4 O5 Mo1 . . 66.53(8) n
    C1 O6 Mo1 . . 120.15(10) n
    C1 O7 Mo1 3_665 . 111.35(11) n
    O7 C1 O6 3_665 . 125.41(15) n
    O7 C1 C1 3_665 3_665 118.07(19) n
    O6 C1 C1 . 3_665 116.52(18) n
    C5 N1 C3 . . 112.48(14) n
    C5 N1 C2 . . 110.57(14) n
    C3 N1 C2 . . 107.24(15) n
    C5 N1 C4 . . 109.18(15) n
    C3 N1 C4 . . 107.85(14) n
    C2 N1 C4 . . 109.44(14) n
    N1 C2 H2A . . 109.5 n
    N1 C2 H2B . . 109.5 n
    H2A C2 H2B . . 109.5 n
    N1 C2 H2C . . 109.5 n
    H2A C2 H2C . . 109.5 n
    H2B C2 H2C . . 109.5 n
    N1 C3 H3A . . 109.5 n
    N1 C3 H3B . . 109.5 n
    H3A C3 H3B . . 109.5 n
    N1 C3 H3C . . 109.5 n
    H3A C3 H3C . . 109.5 n
    H3B C3 H3C . . 109.5 n
    N1 C4 H4A . . 109.5 n
    N1 C4 H4B . . 109.5 n
    H4A C4 H4B . . 109.5 n
    N1 C4 H4C . . 109.5 n
    H4A C4 H4C . . 109.5 n
    H4B C4 H4C . . 109.5 n
    C10 C5 C6 . . 120.92(19) n
    C10 C5 N1 . . 118.58(17) n
    C6 C5 N1 . . 120.47(15) n
    C5 C6 C7 . . 118.82(18) n
    C5 C6 H6 . . 120.6 n
    C7 C6 H6 . . 120.6 n
    C8 C7 C6 . . 120.7(2) n
    C8 C7 H7 . . 119.7 n
    C6 C7 H7 . . 119.7 n
    C7 C8 C9 . . 119.67(19) n
    C7 C8 H8 . . 120.2 n
    C9 C8 H8 . . 120.2 n
    C8 C9 C10 . . 120.51(19) n
    C8 C9 H9 . . 119.7 n
    C10 C9 H9 . . 119.7 n
    C5 C10 C9 . . 119.4(2) n
    C5 C10 H10 . . 120.3 n
    C9 C10 H10 . . 120.3 n
_iucr_refine_instructions_details
;
TITL  PhMe3N-MoOx 120312 P21/n
CELL  0.71069 9.860 9.975 13.691 90 94.023 90
ZERR  2 0.002 0.002 0.003 0.00 0.003 0.0
LATT   1
SYMM  0.5-X, 0.5+Y, 0.5-Z
SFAC  Mo O N C H
UNIT  4 28 4 40  56
ACTA
L.S. 8
EQIV  $1 1-x, 1-y, -z
BOND  $H
MPLA  10 C1 C1$1 O6 O7 O6$1 O7$1 Mo1 Mo1$1 O1 O1$1
MPLA  4 O2 O3 O4 O5 Mo1
FMAP 2
PLAN 20
WGHT    0.040900    1.520100
FVAR       8.68421
MO1   1    0.354779    0.254491    0.035607    11.00000    0.01690    0.01264 =
         0.01686    0.00104    0.00347   -0.00015
O1    2    0.384337    0.094448    0.005355    11.00000    0.02384    0.01659 =
         0.02145   -0.00053    0.00333   -0.00158
O2    2    0.455817    0.270645    0.162774    11.00000    0.02802    0.02647 =
         0.01951   -0.00211   -0.00030   -0.00205
O3    2    0.309658    0.245985    0.170111    11.00000    0.03130    0.02277 =
         0.02184   -0.00036    0.01059   -0.00154
O4    2    0.166121    0.281608   -0.003962    11.00000    0.01942    0.02735 =
         0.03513    0.00416    0.00463    0.00078
O5    2    0.254140    0.318843   -0.082692    11.00000    0.02497    0.02925 =
         0.02642    0.00801    0.00067    0.00210
O6    2    0.527967    0.329656   -0.025334    11.00000    0.01950    0.01410 =
         0.02495    0.00042    0.00787    0.00074
O7    2    0.352388    0.489577    0.061312    11.00000    0.02178    0.01609 =
         0.03280    0.00010    0.01224    0.00040
C1    4    0.550986    0.455478   -0.025177    11.00000    0.01713    0.01522 =
         0.01983    0.00100    0.00469    0.00214
N1    3   -0.009782    0.423278    0.221841    11.00000    0.02424    0.01869 =
         0.01698    0.00030    0.00587    0.00502
C2    4    0.034572    0.519578    0.145247    11.00000    0.03480    0.02067 =
         0.02316    0.00480    0.01098    0.00460
AFIX  31
H2A   5    0.053413    0.605517    0.174712    11.00000   -1.50000
H2B   5   -0.036595    0.528535    0.094111    11.00000   -1.50000
H2C   5    0.115109    0.485932    0.118202    11.00000   -1.50000
AFIX   0
C3    4    0.102041    0.418200    0.302160    11.00000    0.03143    0.02232 =
         0.02018   -0.00437   -0.00079    0.00075
AFIX  31
H3A   5    0.118144    0.506651    0.328071    11.00000   -1.50000
H3B   5    0.183593    0.384834    0.276394    11.00000   -1.50000
H3C   5    0.075835    0.359871    0.353336    11.00000   -1.50000
AFIX   0
C4    4   -0.135729    0.476945    0.265054    11.00000    0.03191    0.03004 =
         0.02272    0.00341    0.01270    0.01271
AFIX  31
H4A   5   -0.116542    0.563451    0.293488    11.00000   -1.50000
H4B   5   -0.162937    0.416611    0.314692    11.00000   -1.50000
H4C   5   -0.207749    0.484878    0.214444    11.00000   -1.50000
AFIX   0
C5    4   -0.040516    0.288021    0.177534    11.00000    0.01749    0.02233 =
         0.01677   -0.00173    0.00425    0.00067
C6    4    0.020690    0.173505    0.218184    11.00000    0.02057    0.02062 =
         0.02274   -0.00101    0.00244    0.00065
AFIX  41
H6    5    0.082101    0.179486    0.272753    11.00000   -1.20000
AFIX   0
C7    4   -0.011671    0.049299    0.175626    11.00000    0.02483    0.02149 =
         0.03679   -0.00351    0.00805   -0.00172
AFIX  41
H7    5    0.028585   -0.028092    0.202124    11.00000   -1.20000
AFIX   0
C8    4   -0.102893    0.040220    0.094546    11.00000    0.02579    0.03576 =
         0.03586   -0.01405    0.00916   -0.01223
AFIX  41
H8    5   -0.122758   -0.042692    0.065950    11.00000   -1.20000
AFIX   0
C9    4   -0.164677    0.155361    0.056026    11.00000    0.02593    0.04860 =
         0.02669   -0.00750   -0.00199   -0.00905
AFIX  41
H9    5   -0.227281    0.149187    0.002156    11.00000   -1.20000
AFIX   0
C10   4   -0.133814    0.279686    0.097235    11.00000    0.02153    0.03933 =
         0.02141    0.00197   -0.00072    0.00232
AFIX  41
H10   5   -0.175364    0.356723    0.071201    11.00000   -1.20000
HKLF 4
REM   PhMe3N-MoOx 120312 P21/n
REM R1 =  0.0286 for   3621 Fo > 4sig(Fo)  and  0.0303 for all   3843 data
REM    172 parameters refined using      0 restraints
END
;
data_global
_journal_date_recd_electronic     2012-10-29
_journal_date_accepted     2012-11-06
_journal_name_full     'Acta Crystallographica, Section E'
_journal_year     2012
_journal_volume     68
_journal_issue     12
_journal_page_first     m1467
_journal_page_last     m1467
_journal_paper_category     QM
_journal_paper_doi     10.1107/S1600536812045850
_journal_coeditor_code     IM2410
_publ_contact_author_name     'Masato Hashimoto'
_publ_contact_author_address
;
Department of Material Science and Chemistry,
Faculty of Systems Engineering,
Wakayama University,
Sakaedani 930, Wakayama 640-8510
Japan
;
_publ_contact_author_email     mh1043@center.wakayama-u.ac.jp
_publ_contact_author_fax     '+81-(0)73-457-8259'
_publ_contact_author_phone     '+81-(0)73-457-8258'
_publ_section_title
;
Bis(trimethylphenylammonium) \m-oxalato-bis[oxidodiperoxidomolybdate(VI)]
;
loop_
    _publ_author_name
    _publ_author_address
    'Oba, Ayaka'
;
Department of Material Science and Chemistry,
Faculty of Systems Engineering,
Wakayama University,
Sakaedani 930, Wakayama 640-8510
Japan
;
    'Hashimoto, Masato'
;
Department of Material Science and Chemistry,
Faculty of Systems Engineering,
Wakayama University,
Sakaedani 930, Wakayama 640-8510
Japan
;
