# Supplementary material for: Bis(trimethyl­phenyl­ammonium) μ-oxalato-bis­[oxidodiperoxido­molybdate(VI)]
Source: Acta Crystallogr Sect E Struct Rep Online. 2012 Nov 10;68(Pt 12):m1467. doi: 10.1107/S1600536812045850 (PMC3588729; doi:10.1107/S1600536812045850)
Supplement: Supplementary file 2 [file e-68-m1467-Isup2.hkl]

# 
# h,k,l, Fc-squared, Fo-squared, sigma(Fo-squared) and status flag 
# 
data_I
_shelx_title '  PhMe3N-MoOx 120312 P21/n' 
_shelx_refln_list_code          4 
_shelx_F_calc_maximum      112.76 
_exptl_crystal_F_000       716.00 
_reflns_d_resolution_high  0.7101 
 
loop_ 
 _symmetry_equiv_pos_as_xyz 
 'x, y, z' 
 '-x+1/2, y+1/2, -z+1/2' 
 '-x, -y, -z' 
 'x-1/2, -y-1/2, z-1/2' 
 
_cell_length_a     9.8600 
_cell_length_b     9.9750 
_cell_length_c    13.6910 
_cell_angle_alpha  90.000 
_cell_angle_beta   94.023 
_cell_angle_gamma  90.000 
 
_shelx_F_squared_multiplier     1.000 
 
loop_ 
 _refln_index_h 
 _refln_index_k 
 _refln_index_l 
 _refln_F_squared_calc 
 _refln_F_squared_meas 
 _refln_F_squared_sigma 
 _refln_observed_status 
   8   0   0     3476.54     3429.26     32.93 o 
  10   0   0     4752.00     5207.69    118.20 o 
  12   0   0       57.35       55.69      6.84 o 
   1   1   0       11.70       22.87      0.49 o 
   3   1   0      197.31      201.37      2.05 o 
   4   1   0     4289.73     4085.79     64.73 o 
   5   1   0      308.07      306.22     11.07 o 
   6   1   0     3917.86     3647.96     37.38 o 
   7   1   0        1.14        4.00      1.04 o 
   8   1   0     3587.74     3692.66     25.15 o 
   9   1   0      170.66      156.64      3.54 o 
  10   1   0      497.42      475.08     17.60 o 
  11   1   0       10.43       12.11      1.36 o 
  12   1   0     2189.16     2290.61     30.26 o 
  13   1   0       35.15       22.47      4.28 o 
   1   2   0      993.84     1110.32      9.62 o 
   3   2   0     1792.07     1586.78     18.94 o 
   4   2   0     3266.87     2897.13     15.87 o 
   5   2   0      399.11      324.67      5.39 o 
   6   2   0     5034.43     5121.38     82.57 o 
   7   2   0      280.82      260.17      8.67 o 
   8   2   0      195.05      165.79     10.65 o 
   9   2   0      101.22       93.35      2.93 o 
  10   2   0     4003.76     4182.80     40.95 o 
  11   2   0      340.88      344.60      7.23 o 
  12   2   0        4.13        2.51      1.18 o 
  13   2   0       11.42        2.98      1.49 o 
   1   3   0      480.39      686.72      5.87 o 
   3   3   0     1255.80     1417.44      4.86 o 
   4   3   0     1314.12     1279.04     22.72 o 
   5   3   0      479.86      482.30      7.67 o 
   6   3   0     1200.97     1195.24     25.32 o 
   7   3   0       25.13       24.94      1.54 o 
   8   3   0     2912.87     3006.90     22.98 o 
   9   3   0        6.74        7.82      2.31 o 
  10   3   0      148.94      131.91      7.58 o 
  11   3   0       19.11       19.92      2.98 o 
  12   3   0     2160.37     2185.52     28.63 o 
  13   3   0        0.01       -0.82      1.56 o 
   1   4   0     1632.15     1668.67     19.60 o 
   2   4   0      757.44      858.22     12.23 o 
   3   4   0      555.34      636.94      8.07 o 
   4   4   0     9904.67     9885.61    158.24 o 
   5   4   0      159.87      166.64      3.28 o 
   6   4   0     5660.07     5901.71     37.06 o 
   7   4   0        4.46        3.07      0.85 o 
   8   4   0      500.88      518.82     25.75 o 
   9   4   0       27.34       28.10      2.75 o 
  10   4   0     4007.39     4049.19     43.06 o 
  11   4   0      457.48      475.35     10.62 o 
  12   4   0       73.09       60.50      4.69 o 
  13   4   0       36.36       19.30      3.84 o 
   1   5   0     2311.27     2414.75     29.20 o 
   3   5   0        1.58       16.38      0.77 o 
   4   5   0      675.70      684.86     12.36 o 
   5   5   0       51.76       50.57      2.48 o 
   6   5   0     1487.94     1512.70     11.82 o 
   7   5   0      181.15      188.86      3.27 o 
   8   5   0     4362.04     4573.47     69.26 o 
   9   5   0      100.96      106.75      6.22 o 
  10   5   0     1130.54     1138.13     27.25 o 
  11   5   0        0.18       -0.88      1.22 o 
  12   5   0      683.92      658.63     17.70 o 
   0   6   0     9040.54     8387.38    227.35 o 
   1   6   0      607.04      609.40     15.06 o 
   2   6   0      358.83      361.84      6.19 o 
   3   6   0        1.27       12.98      1.33 o 
   4   6   0     7794.95     7868.88    105.87 o 
   5   6   0      430.86      442.38      4.05 o 
   6   6   0     2056.91     2001.16     18.27 o 
   7   6   0      100.22      104.16      2.83 o 
   8   6   0      584.28      575.18     18.09 o 
   9   6   0        6.66        5.43      1.94 o 
  10   6   0      798.31      776.72     14.72 o 
  11   6   0       33.27       33.33      5.77 o 
  12   6   0       24.32       16.43      2.97 o 
   1   7   0      234.95      236.95      6.27 o 
   2   7   0     7485.38     7692.09     75.65 o 
   3   7   0      116.44       71.73      2.32 o 
   4   7   0      546.90      561.26      4.45 o 
   5   7   0       24.83       27.89      2.93 o 
   6   7   0      742.87      751.84     11.24 o 
   7   7   0       25.79       16.31      1.38 o 
   8   7   0     2743.97     2794.29     75.17 o 
   9   7   0        6.47        8.24      2.63 o 
  10   7   0      346.26      344.92     17.19 o 
  11   7   0       79.80       53.13      3.07 o 
  12   7   0      791.43      802.10     16.35 o 
   0   8   0     4150.89     4302.94     60.39 o 
   1   8   0       62.43       75.51      5.69 o 
   2   8   0     1520.13     1436.69     17.34 o 
   3   8   0      119.81      111.91      2.89 o 
   4   8   0     6936.79     7062.62     61.47 o 
   5   8   0        0.34        1.21      1.04 o 
   6   8   0     2116.66     2133.28     35.47 o 
   7   8   0      334.26      331.73      6.66 o 
   8   8   0      213.17      199.39      8.70 o 
   9   8   0      117.82      116.92      4.36 o 
  10   8   0     1765.27     1822.50     28.54 o 
  11   8   0       48.72       37.17      4.72 o 
   1   9   0      396.18      366.86     16.48 o 
   2   9   0     6431.05     6771.09     57.86 o 
   3   9   0      369.75      395.89      8.25 o 
   4   9   0     1389.43     1312.63     15.98 o 
   5   9   0      111.22      110.86      4.20 o 
   6   9   0     1451.69     1448.66     36.52 o 
   7   9   0       39.11       41.18      5.36 o 
   8   9   0     1816.83     1890.40     28.49 o 
   9   9   0       31.97       26.67      5.07 o 
  10   9   0       84.41       72.89      6.63 o 
   0  10   0     3567.35     3570.78     67.70 o 
   1  10   0      120.43      135.67      6.15 o 
   2  10   0       91.78       80.85      2.82 o 
   3  10   0      180.42      186.07      5.33 o 
   4  10   0     1222.07     1216.03     14.73 o 
   5  10   0      206.98      204.68      7.46 o 
   6  10   0     1436.10     1422.60     30.85 o 
   7  10   0      181.40      184.95      6.23 o 
   8  10   0      166.16      139.29      4.07 o 
   9  10   0      160.80      151.69      5.83 o 
   1  11   0      365.53      379.22     14.89 o 
   2  11   0     1703.64     1701.69     26.50 o 
   3  11   0       33.08       30.61      6.79 o 
   4  11   0     1408.43     1405.76     30.90 o 
   5  11   0      143.45      132.78      3.78 o 
   6  11   0      829.20      824.85     23.20 o 
   7  11   0       58.10       47.23      3.43 o 
   8  11   0      658.13      677.65     11.66 o 
   0  12   0     3489.14     3646.42    107.97 o 
   1  12   0      211.34      214.95     14.63 o 
   2  12   0      147.62      137.00      4.36 o 
   3  12   0      274.42      282.12     11.40 o 
   4  12   0     1260.96     1204.74     24.44 o 
   5  12   0      162.90      158.44      6.91 o 
   6  12   0      958.80      937.84     29.88 o 
   7  12   0       50.73       59.98      3.82 o 
   1  13   0        3.40       -1.14      2.90 o 
   2  13   0     2336.99     2238.45     77.58 o 
   3  13   0      299.63      309.90     23.93 o 
   4  13   0      791.95      803.59     23.29 o 
   5  13   0        2.95       -0.24      2.21 o 
   0  14   0     1646.69     1670.46     56.21 o 
   1  14   0      123.20      112.94     13.06 o 
 -13   0   1      685.90      711.11     18.51 o 
 -11   0   1     2472.02     2631.11     70.56 o 
  -9   0   1      405.33      455.24     10.23 o 
  -7   0   1     2248.55     1995.51     15.73 o 
  -5   0   1      449.30      483.47     16.06 o 
   3   0   1     4100.66     3550.04     24.88 o 
   5   0   1     1198.40     1093.85     19.33 o 
   7   0   1     8141.13     7916.66    336.44 o 
   9   0   1      229.45      265.67     20.06 o 
  11   0   1     2728.27     2861.80     39.78 o 
  13   0   1      248.69      229.12      7.90 o 
 -13   1   1      275.64      265.12     13.97 o 
 -12   1   1       12.76        8.70      2.12 o 
 -11   1   1     1854.66     1975.38     21.50 o 
 -10   1   1      739.12      731.34     11.86 o 
  -9   1   1     1445.94     1380.59     42.41 o 
  -8   1   1      517.43      520.79     10.51 o 
  -7   1   1        0.74        8.35      5.03 o 
  -6   1   1      250.60      223.78      3.98 o 
  -4   1   1     2048.19     2164.05     31.82 o 
  -3   1   1     1142.93     1225.47     22.99 o 
  -2   1   1       78.50       80.05      1.95 o 
   0   1   1     1128.18     1493.49     10.66 o 
   2   1   1      247.11      267.16      2.66 o 
   3   1   1     4047.67     3963.22     62.73 o 
   4   1   1      363.42      379.96      6.36 o 
   6   1   1      220.50      221.99      6.15 o 
   7   1   1        1.41       16.38      2.06 o 
   8   1   1       39.50       34.37      3.10 o 
   9   1   1     4340.43     4359.27     33.25 o 
  10   1   1      322.04      325.72      5.92 o 
  11   1   1      733.50      749.16      8.92 o 
  12   1   1       81.31       76.93      5.58 o 
  13   1   1      560.67      546.28     17.40 o 
 -13   2   1      608.75      611.93     14.16 o 
 -12   2   1      113.22      109.00      2.85 o 
 -11   2   1     1135.14     1134.14     24.27 o 
 -10   2   1        0.02        2.65      1.08 o 
  -9   2   1      236.90      233.13      8.48 o 
  -8   2   1       36.23       36.23      1.53 o 
  -7   2   1     1949.46     1825.85     14.75 o 
  -6   2   1        0.18       10.71      1.19 o 
  -5   2   1      476.31      500.89      5.93 o 
  -4   2   1      564.75      476.10      6.89 o 
  -3   2   1     3383.34     2824.60     23.93 o 
  -2   2   1      842.19      776.04      4.33 o 
  -1   2   1     1536.42     1504.75      6.13 o 
   0   2   1       49.04       79.86      2.62 o 
   2   2   1     1744.65     1644.02     17.56 o 
   3   2   1      950.73      740.31      5.91 o 
   4   2   1      167.69      242.51      3.38 o 
   5   2   1      392.92      307.94     18.84 o 
   6   2   1       15.48       11.74      2.18 o 
   7   2   1     5280.14     5254.63     64.79 o 
   8   2   1       18.43       17.57      2.19 o 
   9   2   1        0.37        4.29      1.10 o 
  10   2   1        3.13        4.84      1.46 o 
  11   2   1      843.32      810.62     26.92 o 
  12   2   1       23.91       19.61      3.11 o 
  13   2   1      396.57      369.68      6.27 o 
 -13   3   1      109.99       87.12      4.70 o 
 -12   3   1       55.52       58.69      7.09 o 
 -11   3   1      947.71      891.21     11.99 o 
 -10   3   1       99.65      113.62      4.14 o 
  -9   3   1     2866.94     2922.66     27.03 o 
  -8   3   1        7.54        8.28      2.42 o 
  -7   3   1     2482.84     2515.29     34.41 o 
  -6   3   1      636.76      717.40     10.67 o 
  -5   3   1     3660.15     3431.94     16.29 o 
  -4   3   1      167.31      196.26      3.77 o 
  -3   3   1      193.49      172.53      5.32 o 
  -2   3   1       13.90       13.66      0.73 o 
   0   3   1     1080.15     1293.12      8.09 o 
   1   3   1     2837.59     2518.58     15.33 o 
   2   3   1       27.63       84.12      1.09 o 
   3   3   1     3656.75     3357.04     16.63 o 
   4   3   1     2947.08     3202.71     40.48 o 
   5   3   1     8028.28     8125.78     86.70 o 
   6   3   1      174.49      157.60      3.78 o 
   7   3   1      116.48      125.59      7.39 o 
   8   3   1      413.09      368.47     11.98 o 
   9   3   1     2275.99     2287.43     36.57 o 
  10   3   1       57.77       46.88      2.44 o 
  11   3   1     1119.30     1104.87     13.95 o 
  12   3   1       94.36       87.34      6.38 o 
  13   3   1      529.65      476.55     14.93 o 
 -13   4   1     1227.22     1252.62     20.19 o 
 -12   4   1      229.15      219.23      4.13 o 
 -11   4   1      938.64      915.79     17.83 o 
 -10   4   1       12.63       18.20      2.33 o 
  -9   4   1     1639.14     1562.10     22.47 o 
  -8   4   1      297.93      267.92      4.43 o 
  -7   4   1     2359.05     2448.00     31.35 o 
  -6   4   1      310.18      298.81      5.80 o 
  -5   4   1      153.40      153.60      3.16 o 
  -4   4   1      108.56      133.09      5.38 o 
  -3   4   1    10824.35    11086.46     99.77 o 
  -2   4   1     1080.89     1172.53      5.07 o 
  -1   4   1      500.83      351.75      3.97 o 
   0   4   1      311.71      289.38      6.16 o 
   2   4   1       28.65       46.84      2.02 o 
   3   4   1    10914.29    11760.63    104.92 o 
   4   4   1      616.94      703.01      9.38 o 
   5   4   1      215.44      178.23      6.03 o 
   6   4   1       89.63       67.47      2.72 o 
   7   4   1     7348.05     7799.12     61.24 o 
   8   4   1       12.42       11.46      2.64 o 
   9   4   1      431.97      364.57      8.45 o 
  10   4   1      254.03      251.62      7.27 o 
  11   4   1     2099.74     2072.11     38.92 o 
  12   4   1        2.56        3.14      1.06 o 
  13   4   1      611.53      577.46     10.48 o 
 -12   5   1        0.58       -0.55      1.36 o 
 -11   5   1     1330.10     1350.27     18.69 o 
 -10   5   1      709.41      677.38      7.70 o 
  -9   5   1     1125.67     1156.30     28.02 o 
  -8   5   1       36.32       47.29      2.98 o 
  -7   5   1      833.31      810.41     12.49 o 
  -6   5   1      328.91      309.50      6.95 o 
  -5   5   1     7766.34     8000.46     40.32 o 
  -4   5   1     1113.37     1259.67     10.67 o 
  -3   5   1       82.09       30.99      1.04 o 
  -2   5   1     1181.65     1263.07     20.25 o 
  -1   5   1    12500.59    12358.59    107.26 o 
   1   5   1     6681.18     6684.45    158.09 o 
   2   5   1      786.66      919.82      8.75 o 
   3   5   1     3717.66     3350.60     13.78 o 
   4   5   1      221.02      207.97      3.60 o 
   5   5   1    11732.48    13259.78    546.63 o 
   6   5   1       80.20       73.86      4.35 o 
   7   5   1      443.97      396.27      6.87 o 
   8   5   1      552.37      554.37     10.05 o 
   9   5   1     4095.70     4287.38     54.92 o 
  10   5   1      162.19      127.14      3.19 o 
  11   5   1      246.01      208.45      5.52 o 
  12   5   1       46.29       40.55      4.27 o 
 -12   6   1      222.66      180.02      8.91 o 
 -11   6   1      324.39      321.34     15.70 o 
 -10   6   1        0.62        1.45      1.08 o 
  -9   6   1      191.98      182.72      8.08 o 
  -8   6   1       79.43       70.79      2.24 o 
  -7   6   1     3532.53     3731.07     69.10 o 
  -6   6   1       98.23      126.52      2.92 o 
  -5   6   1        0.04        0.91      0.68 o 
  -4   6   1      339.01      385.21     11.27 o 
  -3   6   1     7299.60     7518.55     79.64 o 
  -2   6   1      271.06      278.81      5.37 o 
  -1   6   1      430.68      334.52      4.79 o 
   0   6   1       84.79       98.27      1.68 o 
   1   6   1     8343.77     7806.54    176.84 o 
   2   6   1      152.88      149.80      3.53 o 
   3   6   1     7262.79     7555.80    101.01 o 
   4   6   1       58.10       50.54      2.43 o 
   5   6   1     1588.47     1553.80     22.10 o 
   6   6   1      396.65      411.35      6.64 o 
   7   6   1     1845.83     1894.00     20.35 o 
   8   6   1      103.63       87.87      2.24 o 
   9   6   1      258.16      232.08      7.86 o 
  10   6   1      406.12      404.99     22.85 o 
  11   6   1     1330.04     1350.69     41.03 o 
  12   6   1        9.54        4.03      1.79 o 
 -12   7   1       28.95       19.20      5.99 o 
 -11   7   1      308.28      300.57      9.01 o 
 -10   7   1      311.22      279.24      6.03 o 
  -9   7   1     1755.23     1784.18     25.65 o 
  -8   7   1      245.02      208.20      5.68 o 
  -7   7   1     1276.34     1270.62     15.80 o 
  -6   7   1        0.57        2.10      0.94 o 
  -5   7   1     2562.26     2591.30     21.07 o 
  -4   7   1      308.60      331.40      4.05 o 
  -3   7   1     1729.97     1692.62      8.70 o 
  -2   7   1      144.58      183.49      4.12 o 
  -1   7   1    11202.66    11038.86    262.63 o 
   0   7   1      398.29      365.80      6.90 o 
   1   7   1     1773.43     1785.09     19.31 o 
   2   7   1       17.41       41.67      2.15 o 
   3   7   1     5194.46     5233.96     31.51 o 
   4   7   1        0.65        1.23      0.20 o 
   5   7   1     4778.01     4821.74     37.22 o 
   6   7   1      624.91      599.37     12.52 o 
   7   7   1       30.17       32.93      3.60 o 
   8   7   1       69.52       64.88      4.00 o 
   9   7   1     2065.72     2065.89     82.34 o 
  10   7   1      158.83      135.73      3.78 o 
  11   7   1       34.94       32.82      2.85 o 
 -11   8   1      460.12      461.64     10.14 o 
 -10   8   1       23.72       15.56      3.36 o 
  -9   8   1      662.95      685.93     12.17 o 
  -8   8   1      289.17      262.31      7.67 o 
  -7   8   1     2451.79     2495.82     37.70 o 
  -6   8   1       48.40       35.57      1.92 o 
  -5   8   1        0.87        2.34      0.71 o 
  -4   8   1      506.30      447.30      6.94 o 
  -3   8   1     6207.23     6472.87     65.39 o 
  -2   8   1     1650.13     1684.17     18.11 o 
  -1   8   1      413.08      436.09      3.70 o 
   0   8   1     1292.79     1258.72     26.98 o 
   1   8   1     5204.83     5415.36     39.42 o 
   2   8   1      142.09      102.17      3.46 o 
   3   8   1     5508.34     5610.69     91.88 o 
   4   8   1        2.62       13.27      1.93 o 
   5   8   1      324.35      306.03      7.03 o 
   6   8   1        0.23       -1.44      1.52 o 
   7   8   1     4385.51     4507.42     91.53 o 
   8   8   1      101.46       91.65      4.83 o 
   9   8   1        5.33        7.41      1.48 o 
  10   8   1       46.58       35.04      4.08 o 
  11   8   1      897.05      910.10     17.58 o 
 -10   9   1      208.33      195.91      8.31 o 
  -9   9   1     1145.83     1138.92     21.73 o 
  -8   9   1        0.52        1.44      1.30 o 
  -7   9   1      428.61      439.56      9.69 o 
  -6   9   1      746.46      773.21     16.18 o 
  -5   9   1     2683.98     2690.57     33.36 o 
  -4   9   1      769.89      774.04      9.49 o 
  -3   9   1      255.35      261.64      6.34 o 
  -2   9   1      468.92      448.72      7.62 o 
  -1   9   1     5134.44     5141.06     50.78 o 
   0   9   1      638.08      642.32     13.29 o 
   1   9   1      407.03      423.35      7.51 o 
   2   9   1       11.26       14.45      2.20 o 
   3   9   1      679.97      691.63     14.48 o 
   4   9   1      659.54      644.45      8.48 o 
   5   9   1     4548.17     4654.57     83.85 o 
   6   9   1      309.19      311.22      6.64 o 
   7   9   1        1.97        3.80      1.18 o 
   8   9   1       82.68       68.96      4.00 o 
   9   9   1     1451.86     1532.19     40.54 o 
  10   9   1       71.37       78.10      5.97 o 
  -9  10   1      791.79      829.17     21.10 o 
  -8  10   1      425.66      422.92      5.95 o 
  -7  10   1      844.36      841.05     15.58 o 
  -6  10   1        9.92       10.78      2.09 o 
  -5  10   1       61.36       55.28      2.95 o 
  -4  10   1       12.60       13.34      2.37 o 
  -3  10   1     1704.06     1731.17     30.01 o 
  -2  10   1      344.46      359.64      6.98 o 
  -1  10   1      450.02      455.51     15.05 o 
   0  10   1      134.86      138.79      4.49 o 
   1  10   1     2223.55     2274.43     25.63 o 
   2  10   1      530.36      540.93     10.32 o 
   3  10   1     1428.29     1456.71     17.96 o 
   4  10   1        5.17        8.86      1.56 o 
   5  10   1       18.43       18.72      2.61 o 
   6  10   1      107.16       93.11      4.25 o 
   7  10   1     1596.81     1628.13     25.10 o 
   8  10   1      239.60      233.25      4.93 o 
   9  10   1      189.93      185.64      6.27 o 
  -8  11   1        0.16        0.00      1.27 o 
  -7  11   1       40.42       33.98      3.92 o 
  -6  11   1       91.46       79.79      3.79 o 
  -5  11   1     1780.95     1789.63     36.14 o 
  -4  11   1      545.04      558.58     11.85 o 
  -3  11   1       11.59        3.27      2.26 o 
  -2  11   1       32.53       36.59      7.16 o 
  -1  11   1     1431.28     1453.80     26.37 o 
   0  11   1      352.55      377.38     14.53 o 
   1  11   1     1172.62     1172.56     19.09 o 
   2  11   1       26.51       31.41      6.49 o 
   3  11   1     1416.74     1432.61     24.78 o 
   4  11   1      414.27      411.49     10.00 o 
   5  11   1     1052.54     1034.18     16.87 o 
   6  11   1       22.57       12.91      3.03 o 
   7  11   1        2.92        2.32      1.20 o 
   8  11   1        0.13        0.63      1.19 o 
  -7  12   1     1343.61     1358.52     30.87 o 
  -6  12   1      138.00      123.36      5.50 o 
  -5  12   1        7.73        6.57      4.98 o 
  -4  12   1       15.36       17.36      4.45 o 
  -3  12   1     3275.17     3522.62     59.82 o 
  -2  12   1      442.55      472.53     10.09 o 
  -1  12   1      547.10      518.47     12.16 o 
   0  12   1      102.74      111.23      8.41 o 
   1  12   1     3009.06     3035.74     72.71 o 
   2  12   1       50.04       56.07      4.27 o 
   3  12   1     1305.39     1304.09     28.43 o 
   4  12   1       47.07       33.35      7.28 o 
   5  12   1      234.03      208.16      7.57 o 
   6  12   1      130.45      116.63      5.20 o 
   7  12   1     1952.17     2052.58     47.20 o 
  -5  13   1     1266.96     1325.55     30.66 o 
  -4  13   1      267.22      277.56     23.88 o 
  -3  13   1       80.81       62.50      8.93 o 
  -2  13   1       35.54       24.13      6.83 o 
  -1  13   1     2239.32     2262.93     51.01 o 
   0  13   1      337.52      353.12      9.44 o 
   1  13   1      879.89      910.63     21.67 o 
   2  13   1        4.14        0.56      3.17 o 
   3  13   1      591.92      624.62     13.72 o 
   4  13   1      170.86      152.15      6.58 o 
   5  13   1     1675.01     1722.29     38.88 o 
   0  14   1       89.53       76.80      7.65 o 
 -12   0   2      258.37      257.66     11.72 o 
 -10   0   2     6086.62     6733.55     32.94 o 
  -8   0   2       46.10       79.84      7.88 o 
   6   0   2      873.43      797.39     53.86 o 
   8   0   2     5279.53     5422.68     55.71 o 
  10   0   2     2900.65     3163.83     43.92 o 
  12   0   2      193.06      174.44     17.67 o 
 -13   1   2        9.25        3.43      1.68 o 
 -12   1   2     2506.21     2658.05     35.55 o 
 -11   1   2       82.17       80.99     11.49 o 
 -10   1   2       27.39       37.60      2.20 o 
  -9   1   2      253.03      271.13      9.81 o 
  -8   1   2     1491.63     1559.78     11.62 o 
  -7   1   2       10.24       18.82      2.20 o 
  -6   1   2     1745.69     1494.94     12.58 o 
  -5   1   2      237.80      249.15      7.25 o 
  -3   1   2     2420.60     2636.78     19.59 o 
  -1   1   2     2033.46     2320.07     20.84 o 
   3   1   2      451.47      498.77      5.69 o 
   4   1   2        6.46       14.73      1.07 o 
   5   1   2       27.89       57.30      3.48 o 
   7   1   2      411.97      365.39      6.01 o 
   8   1   2      762.95      786.74     16.93 o 
   9   1   2        0.37        6.10      1.47 o 
  10   1   2     1623.66     1614.46     35.52 o 
  11   1   2       45.12       45.89      3.32 o 
  12   1   2      844.14      853.74      9.68 o 
  13   1   2        3.96        2.25      1.38 o 
 -13   2   2       25.98       14.63      3.28 o 
 -12   2   2      725.17      735.31     12.49 o 
 -11   2   2       49.65       53.67      3.82 o 
 -10   2   2     2904.99     3046.84     38.21 o 
  -9   2   2       23.02       23.48      4.07 o 
  -8   2   2       65.32       43.42      4.87 o 
  -7   2   2      227.31      254.21      6.48 o 
  -6   2   2     5134.78     5120.07     64.12 o 
  -5   2   2      263.20      215.48      3.84 o 
  -4   2   2     3798.61     3835.25     66.01 o 
  -3   2   2     1914.59     1678.62      8.85 o 
  -1   2   2     1318.54     1561.41      6.65 o 
   1   2   2       35.42       36.52      0.75 o 
   2   2   2      889.34      938.43      4.01 o 
   3   2   2      654.22      602.76      6.41 o 
   5   2   2       27.02       18.19      1.77 o 
   6   2   2     4817.93     4898.18     62.41 o 
   7   2   2       51.72       49.26      3.12 o 
   8   2   2     7235.19     7396.94     62.68 o 
   9   2   2       41.99       41.06      2.35 o 
  10   2   2     1148.74     1162.80     11.95 o 
  11   2   2      230.01      219.74      5.65 o 
  12   2   2       83.16       62.40      3.92 o 
  13   2   2        3.25        2.46      0.92 o 
 -13   3   2        4.66        2.31      1.50 o 
 -12   3   2     3055.32     3119.82     57.10 o 
 -11   3   2       11.67       12.24      2.13 o 
 -10   3   2      118.42      125.72      7.44 o 
  -9   3   2      156.49      116.70      3.15 o 
  -8   3   2     3237.51     3241.78     26.23 o 
  -7   3   2      175.94      204.09      5.16 o 
  -6   3   2      359.15      359.27      9.92 o 
  -5   3   2      622.15      618.96      9.81 o 
  -4   3   2     5656.71     5780.94     26.29 o 
  -3   3   2     1162.47     1250.34     21.04 o 
  -2   3   2     2643.76     2269.01     22.31 o 
  -1   3   2      354.65      406.36      5.00 o 
   1   3   2     3755.57     3640.39     31.89 o 
   2   3   2     3362.37     2984.33     14.73 o 
   3   3   2      321.67      343.19      5.30 o 
   4   3   2      145.30      125.44      3.03 o 
   5   3   2       19.55       20.53      1.40 o 
   6   3   2     4741.33     4754.08     77.07 o 
   7   3   2       12.97        5.92      1.01 o 
   8   3   2     3132.00     3345.33     37.61 o 
   9   3   2      132.72      158.64      2.93 o 
  10   3   2     2139.86     2200.18     47.52 o 
  11   3   2        1.16       -0.12      1.33 o 
  12   3   2      848.88      803.69     11.82 o 
  13   3   2        2.50        2.47      0.77 o 
 -13   4   2       29.47       19.54      4.02 o 
 -12   4   2      685.28      715.77     10.41 o 
 -11   4   2       38.66       41.15      4.64 o 
 -10   4   2     3062.39     3032.32     30.38 o 
  -9   4   2       34.40       36.43      3.67 o 
  -8   4   2        0.46        7.78      2.19 o 
  -7   4   2        9.12        5.24      0.82 o 
  -6   4   2     5859.93     6179.71     31.47 o 
  -5   4   2       16.10        9.23      1.08 o 
  -4   4   2     3381.11     3188.51     26.07 o 
  -3   4   2       64.91       80.60      2.86 o 
  -1   4   2      448.62      417.95      7.74 o 
   0   4   2     7633.28     7276.92    230.43 o 
   1   4   2     3835.84     4262.19     84.89 o 
   2   4   2     2285.41     2085.03     20.60 o 
   3   4   2       81.88      103.79      1.96 o 
   5   4   2      165.27      152.20      3.04 o 
   6   4   2     1234.46     1285.59     17.18 o 
   7   4   2        5.45        4.09      1.22 o 
   8   4   2     3171.76     3299.37     26.02 o 
   9   4   2      146.76      150.90      3.55 o 
  10   4   2     1357.55     1290.43     27.93 o 
  11   4   2       41.73       51.74      4.46 o 
  12   4   2      165.10      145.16      9.08 o 
  13   4   2        2.41        0.48      1.35 o 
 -12   5   2     1204.93     1184.93     19.02 o 
 -11   5   2      259.32      235.93     10.49 o 
 -10   5   2        0.47        1.60      0.97 o 
  -9   5   2        4.89        6.09      1.30 o 
  -8   5   2     2714.76     2804.13     26.33 o 
  -7   5   2       10.71       23.07      2.45 o 
  -6   5   2     1952.89     2073.81     16.77 o 
  -5   5   2       29.41       35.13      2.08 o 
  -4   5   2     3060.28     3325.97     27.20 o 
  -3   5   2     2485.61     2620.03     33.22 o 
  -2   5   2     3381.46     3098.82     34.87 o 
  -1   5   2      126.91      147.37      4.00 o 
   0   5   2     8289.26     8716.31     78.71 o 
   1   5   2      406.16      427.38     10.06 o 
   2   5   2     5618.31     5220.34     66.90 o 
   3   5   2        7.42       14.93      1.05 o 
   4   5   2       42.01       74.55      2.64 o 
   5   5   2      615.62      596.63      6.22 o 
   6   5   2     7927.57     8368.04     73.79 o 
   7   5   2      283.32      292.82      4.94 o 
   8   5   2      154.44      142.25      8.08 o 
   9   5   2        0.04        2.99      1.15 o 
  10   5   2     1037.55     1021.66     23.83 o 
  11   5   2      178.44      159.77      3.50 o 
  12   5   2      824.03      802.02     15.57 o 
 -12   6   2        9.65        6.39      2.16 o 
 -11   6   2        9.19        5.46      1.82 o 
 -10   6   2     2587.10     2729.83     53.32 o 
  -9   6   2      157.28      151.04      6.22 o 
  -8   6   2      104.40      111.60      5.01 o 
  -7   6   2       30.13       31.22      4.25 o 
  -6   6   2     1818.71     1868.63     23.17 o 
  -5   6   2      835.60      870.14      8.59 o 
  -4   6   2     5819.84     6014.20     34.03 o 
  -3   6   2       47.17       43.53      1.53 o 
  -2   6   2     5386.88     5841.66     40.98 o 
  -1   6   2     2317.67     2325.78     19.46 o 
   0   6   2     3013.79     2692.26     23.65 o 
   1   6   2      313.23      362.93      6.28 o 
   2   6   2      515.07      416.44      9.26 o 
   3   6   2        1.46        3.52      0.90 o 
   4   6   2     8575.11     9036.80     52.46 o 
   5   6   2      756.16      823.24     12.22 o 
   6   6   2      634.28      626.81      9.78 o 
   7   6   2       52.89       59.22      3.23 o 
   8   6   2     2432.32     2509.96     29.33 o 
   9   6   2       50.61       46.79      2.94 o 
  10   6   2      598.09      564.55      8.01 o 
  11   6   2       39.59       33.71      4.60 o 
  12   6   2      264.44      241.65     13.17 o 
 -12   7   2     1396.58     1419.28     33.38 o 
 -11   7   2        0.07        1.23      1.53 o 
 -10   7   2       50.01       48.34      4.04 o 
  -9   7   2       44.02       45.58      3.12 o 
  -8   7   2     2496.34     2554.15     30.26 o 
  -7   7   2        1.02        1.20      1.71 o 
  -6   7   2      907.48      901.81     13.23 o 
  -5   7   2        8.63       18.26      1.89 o 
  -4   7   2      823.05      815.24      6.90 o 
  -3   7   2      309.59      236.57      5.38 o 
  -2   7   2     4193.99     4309.59     24.21 o 
  -1   7   2      100.35       88.36      4.81 o 
   0   7   2     2830.31     2771.92     29.41 o 
   1   7   2       82.30       65.29      2.96 o 
   2   7   2     9046.30     9373.68     65.82 o 
   3   7   2       93.18       72.49      2.55 o 
   4   7   2       16.09       13.03      3.51 o 
   5   7   2        9.72       16.09      2.03 o 
   6   7   2     3623.31     3685.58     39.36 o 
   7   7   2        0.19        1.37      1.08 o 
   8   7   2     1171.33     1174.04     14.52 o 
   9   7   2        0.96        4.57      2.29 o 
  10   7   2     1905.83     1946.71     24.55 o 
  11   7   2       10.43        5.63      1.76 o 
 -11   8   2       90.27       81.51      2.85 o 
 -10   8   2     1018.09     1020.49     19.06 o 
  -9   8   2       19.81       16.85      5.63 o 
  -8   8   2      169.67      146.86      4.54 o 
  -7   8   2      291.87      285.86      6.15 o 
  -6   8   2     4053.65     4232.88     45.81 o 
  -5   8   2        8.47       17.17      1.95 o 
  -4   8   2      804.84      820.26     15.66 o 
  -3   8   2       18.53       38.63      2.22 o 
  -2   8   2     2027.96     1962.25     25.97 o 
  -1   8   2       42.49       29.30      1.53 o 
   0   8   2     4304.77     4570.49     34.80 o 
   1   8   2       79.17       89.13      3.05 o 
   2   8   2      730.68      714.10     15.35 o 
   3   8   2        0.18        2.65      0.91 o 
   4   8   2     6751.75     7047.43    120.92 o 
   5   8   2       17.22       10.97      1.81 o 
   6   8   2      703.82      650.69     12.28 o 
   7   8   2      601.65      556.72     13.96 o 
   8   8   2     2321.73     2347.24     37.37 o 
   9   8   2      116.58      104.14      3.31 o 
  10   8   2      800.66      804.00     15.32 o 
  11   8   2       14.26        9.13      2.57 o 
 -10   9   2       27.86       21.45      5.75 o 
  -9   9   2       31.29       25.89      5.07 o 
  -8   9   2     2639.14     2818.82     42.33 o 
  -7   9   2      181.66      184.07      5.15 o 
  -6   9   2      328.55      313.05      6.18 o 
  -5   9   2        1.26        7.86      1.47 o 
  -4   9   2     3486.27     3449.79     45.50 o 
  -3   9   2       76.86       77.09      5.35 o 
  -2   9   2      596.39      635.97     11.09 o 
  -1   9   2       77.48       70.63      3.54 o 
   0   9   2     1698.41     1660.10     15.52 o 
   1   9   2       16.58       23.23      3.22 o 
   2   9   2     4211.21     4260.94     44.33 o 
   3   9   2      142.46      166.46      4.83 o 
   4   9   2        6.86       15.28      2.37 o 
   5   9   2       10.19       18.48      2.65 o 
   6   9   2     1895.91     1842.11     21.66 o 
   7   9   2      125.93      119.94      3.67 o 
   8   9   2      773.92      782.43     12.87 o 
   9   9   2       42.12       39.40      5.87 o 
  10   9   2      348.62      325.95     11.12 o 
  -9  10   2       54.49       57.60      4.88 o 
  -8  10   2        1.07        0.19      1.62 o 
  -7  10   2       68.47       75.14      3.55 o 
  -6  10   2     1070.91     1069.56     19.62 o 
  -5  10   2      462.97      463.79     14.58 o 
  -4  10   2      594.32      585.45     10.93 o 
  -3  10   2      203.20      198.14      4.78 o 
  -2  10   2     1023.21      970.01      7.97 o 
  -1  10   2     1135.94     1106.26     45.66 o 
   0  10   2     2299.47     2308.56     33.46 o 
   1  10   2       79.33       84.84      2.79 o 
   2  10   2      480.56      455.10     15.73 o 
   3  10   2      205.95      213.62      5.64 o 
   4  10   2     2304.03     2326.55     27.85 o 
   5  10   2      637.52      663.72      5.40 o 
   6  10   2      227.06      225.01      5.58 o 
   7  10   2       16.14       11.00      2.96 o 
   8  10   2      755.00      715.53     12.65 o 
   9  10   2      152.99      133.05      3.59 o 
  -8  11   2     1214.15     1263.20     23.32 o 
  -7  11   2       64.10       51.99      2.73 o 
  -6  11   2      159.06      152.16      5.32 o 
  -5  11   2      151.19      157.65      4.78 o 
  -4  11   2     1068.81     1066.65     24.15 o 
  -3  11   2      327.52      331.63      9.52 o 
  -2  11   2     1737.75     1823.12     26.76 o 
  -1  11   2        6.59        4.48      2.06 o 
   0  11   2      665.57      631.23      9.24 o 
   1  11   2      214.95      227.13      9.41 o 
   2  11   2     2775.56     2913.31     41.13 o 
   3  11   2       69.32       73.01      2.40 o 
   4  11   2       81.34       81.83      2.99 o 
   5  11   2       27.41       20.96      4.18 o 
   6  11   2     2205.17     2229.86     62.39 o 
   7  11   2        9.27        5.11      1.88 o 
   8  11   2      464.98      487.44     10.66 o 
  -7  12   2       17.97       17.41      3.92 o 
  -6  12   2     1432.85     1490.32     29.84 o 
  -5  12   2      291.52      254.98      9.43 o 
  -4  12   2      345.13      348.81      8.84 o 
  -3  12   2        0.32        2.32      4.25 o 
  -2  12   2     1048.66     1058.10     23.51 o 
  -1  12   2      149.32      155.94      5.39 o 
   0  12   2     1591.60     1593.84     31.83 o 
   1  12   2       81.12       88.41      6.77 o 
   2  12   2       82.24       68.26      4.32 o 
   3  12   2       71.57       68.16      3.38 o 
   4  12   2     2439.77     2579.21     48.18 o 
   5  12   2      231.64      234.76      9.24 o 
   6  12   2      109.79      106.82      6.35 o 
  -5  13   2       44.73       28.74      8.31 o 
  -4  13   2     1234.33     1249.69     34.70 o 
  -3  13   2      103.90       84.84      7.30 o 
  -2  13   2      891.98      928.87     22.92 o 
  -1  13   2       27.43       28.87      8.51 o 
   0  13   2      139.43      124.14      5.16 o 
   1  13   2      277.38      273.05      9.51 o 
   2  13   2     2695.83     2902.74     78.85 o 
   3  13   2      127.59      117.53      6.39 o 
   4  13   2       14.54       11.84      3.18 o 
 -13   0   3     1744.04     1781.96     39.92 o 
 -11   0   3      853.16      817.60     40.88 o 
  -9   0   3     2238.82     2315.99     35.92 o 
  -7   0   3     2921.66     2822.20     22.34 o 
  -5   0   3     3518.85     3531.41     23.39 o 
  -3   0   3     1848.24     1440.80     19.26 o 
   3   0   3     3475.83     4375.90    138.51 o 
   5   0   3     5723.91     5104.95     97.75 o 
   7   0   3    10988.48    11759.30    342.98 o 
   9   0   3     1554.71     1455.92     22.95 o 
  11   0   3     2962.10     3103.58    103.86 o 
  13   0   3       41.33       47.63      5.93 o 
 -13   1   3        0.26        1.67      1.77 o 
 -12   1   3      122.76      107.13      8.84 o 
 -11   1   3     2300.69     2395.67     41.44 o 
 -10   1   3        2.37       -0.14      1.29 o 
  -9   1   3     1358.98     1323.62     21.88 o 
  -8   1   3       46.67       59.34      4.84 o 
  -7   1   3     1195.49     1251.52     17.03 o 
  -6   1   3       86.78       71.51      3.63 o 
  -5   1   3    12538.37    12867.69    458.68 o 
  -4   1   3       36.99       60.41      4.58 o 
  -3   1   3      152.24      301.51      6.87 o 
  -2   1   3      429.73      458.38      4.53 o 
   0   1   3     1023.72     1153.26     10.83 o 
   1   1   3      971.76      975.08      6.22 o 
   2   1   3        0.04        8.26      0.36 o 
   4   1   3       54.87       43.07      0.86 o 
   6   1   3       54.96       74.04      3.25 o 
   7   1   3     3713.04     3599.33     59.53 o 
   8   1   3       15.68       14.76      1.93 o 
   9   1   3     2885.45     2936.86     26.96 o 
  10   1   3       41.58       42.67      3.73 o 
  11   1   3       33.23       38.06      4.12 o 
  12   1   3       13.15        9.75      1.63 o 
  13   1   3     1074.86     1124.19     22.37 o 
 -13   2   3     1055.28     1064.80     18.86 o 
 -12   2   3      158.85      158.14      5.61 o 
 -11   2   3      608.02      585.18     23.47 o 
 -10   2   3       78.51       86.34      5.50 o 
  -9   2   3      382.91      386.88      8.48 o 
  -8   2   3      234.74      221.96      4.03 o 
  -7   2   3     3645.31     3646.96     56.78 o 
  -6   2   3       42.53       42.62      2.92 o 
  -5   2   3       11.20       13.01      1.85 o 
  -4   2   3     2124.75     2153.06     10.16 o 
  -2   2   3     3035.41     2949.64     30.62 o 
  -1   2   3       61.19       51.69      1.21 o 
   0   2   3     3137.38     3179.08     21.75 o 
   1   2   3       48.77       24.38      1.15 o 
   2   2   3     3524.93     3644.56     22.33 o 
   3   2   3     1100.68      941.54      9.51 o 
   4   2   3      134.92      125.71      4.18 o 
   5   2   3     6238.41     6062.14     66.25 o 
   6   2   3      276.38      212.27      5.00 o 
   7   2   3     3419.83     3375.53     44.42 o 
   8   2   3       16.30       24.26      2.86 o 
   9   2   3       92.57       82.08      2.89 o 
  10   2   3       70.11       63.05      3.57 o 
  11   2   3     1773.10     1781.95     26.99 o 
  12   2   3        8.53       10.26      1.70 o 
  13   2   3       91.33       75.00      4.33 o 
 -13   3   3       83.49       67.69      3.43 o 
 -12   3   3        0.07       -0.70      2.02 o 
 -11   3   3     3846.31     3877.49    158.09 o 
 -10   3   3       16.84       18.83      2.48 o 
  -9   3   3      681.11      673.67     25.65 o 
  -8   3   3       42.67       38.27      2.57 o 
  -7   3   3     1984.17     1917.77     13.64 o 
  -6   3   3      531.09      524.61     13.62 o 
  -5   3   3     9678.98    10484.94     93.89 o 
  -4   3   3       27.56       33.04      1.20 o 
  -3   3   3     2465.34     2642.80     36.99 o 
  -2   3   3       19.28       20.89      1.13 o 
  -1   3   3     5274.39     4714.93     86.18 o 
   0   3   3        0.97        3.36      0.49 o 
   1   3   3      549.47      467.68      5.41 o 
   2   3   3       78.38      112.98      1.49 o 
   3   3   3     4572.81     4137.50     16.68 o 
   4   3   3      446.43      539.41      3.79 o 
   5   3   3     4282.14     4437.97     53.91 o 
   6   3   3       10.97       17.91      1.81 o 
   7   3   3      362.65      337.31     17.96 o 
   8   3   3        8.71       17.62      2.32 o 
   9   3   3     3945.56     4021.10     43.27 o 
  10   3   3       40.50       30.47      2.50 o 
  11   3   3      149.51      138.69      3.80 o 
  12   3   3       18.85       11.36      1.80 o 
  13   3   3     1137.04     1127.79     32.15 o 
 -13   4   3     1734.89     1770.67     33.79 o 
 -12   4   3      131.67      121.50      7.72 o 
 -11   4   3      143.34      129.12      8.21 o 
 -10   4   3       18.74       22.05      2.99 o 
  -9   4   3     3455.22     3472.98     41.94 o 
  -8   4   3      152.15      154.78      3.68 o 
  -7   4   3     2153.91     2302.40     22.35 o 
  -6   4   3      175.05      191.44      3.58 o 
  -5   4   3     1923.42     1915.53     34.84 o 
  -4   4   3      493.46      440.62      8.95 o 
  -3   4   3     7216.83     7159.96    254.07 o 
  -2   4   3     1428.57     1561.82     25.02 o 
  -1   4   3     1514.49     1624.74     16.53 o 
   0   4   3      796.19      980.64      6.44 o 
   2   4   3     1238.30     1439.53     18.32 o 
   3   4   3      854.91      866.78      3.84 o 
   4   4   3      409.95      397.47     13.05 o 
   5   4   3     6414.93     6452.29     68.79 o 
   6   4   3     1104.52     1041.54      9.39 o 
   7   4   3     4075.78     4264.98     30.01 o 
   8   4   3      584.26      576.63     10.17 o 
   9   4   3      543.84      531.87     25.45 o 
  10   4   3       68.96       60.58      3.17 o 
  11   4   3     2574.27     2632.37     33.63 o 
  12   4   3        0.04        0.57      1.14 o 
 -12   5   3      184.20      165.41      7.68 o 
 -11   5   3     1317.74     1339.61     20.22 o 
 -10   5   3       11.16        6.75      1.46 o 
  -9   5   3     1538.83     1578.59     20.72 o 
  -8   5   3        0.60        6.17      1.16 o 
  -7   5   3     3402.54     3478.06     31.07 o 
  -6   5   3     1010.74     1053.96     18.76 o 
  -5   5   3     3867.59     3847.36     20.10 o 
  -4   5   3      146.21      168.10      3.41 o 
  -3   5   3      257.33      268.41      4.75 o 
  -2   5   3      716.52      799.56      8.96 o 
   0   5   3     1108.69     1050.25     15.99 o 
   1   5   3      225.75      220.18      4.32 o 
   2   5   3        3.22       26.81      5.11 o 
   3   5   3     8972.85     8813.67     91.97 o 
   4   5   3     1072.31     1037.57     10.19 o 
   5   5   3     4945.02     5153.16     68.94 o 
   6   5   3       76.88       73.69      3.19 o 
   7   5   3     1783.90     1894.13     19.58 o 
   8   5   3      662.93      640.23      7.49 o 
   9   5   3     4028.19     4200.61     41.09 o 
  10   5   3        2.26        4.63      1.14 o 
  11   5   3       56.20       45.88      2.31 o 
  12   5   3        5.38        3.68      1.23 o 
 -12   6   3        3.44        1.93      1.40 o 
 -11   6   3       93.35       79.91      3.30 o 
 -10   6   3        6.03        5.73      1.65 o 
  -9   6   3     1158.27     1171.51     12.66 o 
  -8   6   3       31.61       29.38      3.90 o 
  -7   6   3     2427.76     2467.35     38.50 o 
  -6   6   3      147.75      150.70      3.18 o 
  -5   6   3        1.11        3.05      0.75 o 
  -4   6   3     1241.06     1350.58     16.03 o 
  -2   6   3       41.97       56.77      2.17 o 
  -1   6   3      506.00      503.93      5.03 o 
   0   6   3        6.56       12.41      1.37 o 
   1   6   3     3885.77     3744.79     49.87 o 
   2   6   3       31.45       45.93      1.95 o 
   3   6   3     3600.69     3728.09     40.49 o 
   4   6   3        1.11       13.57      2.03 o 
   5   6   3     2706.56     2632.60     18.44 o 
   6   6   3     1639.57     1689.14     21.43 o 
   7   6   3     3150.60     3235.43     72.36 o 
   8   6   3      125.29      131.53      3.55 o 
   9   6   3      498.02      462.18     25.55 o 
  10   6   3       57.38       49.83      2.73 o 
  11   6   3     1537.58     1573.75     25.12 o 
  12   6   3        0.82        1.12      2.24 o 
 -11   7   3     1010.64     1029.14     36.08 o 
 -10   7   3       16.16        5.72      1.64 o 
  -9   7   3     1126.90     1107.46     27.56 o 
  -8   7   3       16.28       15.13      1.86 o 
  -7   7   3      624.22      623.68      7.13 o 
  -6   7   3      394.71      405.30     10.44 o 
  -5   7   3     3956.62     3919.95     61.31 o 
  -4   7   3      131.99      133.28      3.73 o 
  -3   7   3        4.82        8.74      1.00 o 
  -2   7   3     1148.55     1262.14     23.44 o 
  -1   7   3     7021.49     7227.85     75.78 o 
   0   7   3       29.28       24.33      2.01 o 
   1   7   3      349.97      324.75      5.27 o 
   2   7   3       25.30       32.92      4.18 o 
   3   7   3     5870.29     6024.66     80.13 o 
   4   7   3      322.41      324.83      6.41 o 
   5   7   3     1774.27     1771.52     16.48 o 
   6   7   3        8.01       12.17      1.47 o 
   7   7   3      693.81      681.39     16.03 o 
   8   7   3        8.96       11.04      1.43 o 
   9   7   3     2277.94     2349.46     51.51 o 
  10   7   3        2.24        2.87      2.00 o 
  11   7   3        1.27        2.41      1.13 o 
 -11   8   3       87.38       66.58      7.61 o 
 -10   8   3      123.82      100.55      3.84 o 
  -9   8   3     1928.85     2036.38     52.11 o 
  -8   8   3      139.88      127.05      4.60 o 
  -7   8   3     2265.01     2279.37     44.47 o 
  -6   8   3       49.86       43.49      6.84 o 
  -5   8   3      269.59      257.76      5.17 o 
  -4   8   3      405.51      450.92      7.38 o 
  -3   8   3     6296.65     6596.93     40.36 o 
  -2   8   3      258.58      256.47      6.83 o 
  -1   8   3     1285.21     1195.58      6.88 o 
   0   8   3      401.39      408.96      8.03 o 
   1   8   3     4299.15     4554.76     70.34 o 
   2   8   3        2.78        2.90      2.18 o 
   3   8   3     2129.28     2051.85     26.38 o 
   4   8   3       76.66       58.28      2.55 o 
   5   8   3     3826.76     3860.58     43.03 o 
   6   8   3        4.22        0.49      1.42 o 
   7   8   3     1163.95     1172.03     14.66 o 
   8   8   3       23.96       21.03      3.29 o 
   9   8   3      361.56      341.81      7.88 o 
  10   8   3      109.25      100.40      5.24 o 
  11   8   3     1164.87     1249.76     95.74 o 
 -10   9   3       46.88       31.10      5.28 o 
  -9   9   3      448.09      426.39      9.36 o 
  -8   9   3       59.48       56.56      4.54 o 
  -7   9   3     1433.77     1456.05     21.90 o 
  -6   9   3      620.05      639.10      6.77 o 
  -5   9   3     2171.38     2125.22     25.94 o 
  -4   9   3      180.68      168.78      2.70 o 
  -3   9   3      988.80      937.06      9.00 o 
  -2   9   3     3013.89     3155.06     28.49 o 
  -1   9   3     1985.29     2076.33     33.12 o 
   0   9   3       97.47       82.49      3.17 o 
   1   9   3       56.78       58.03      2.27 o 
   2   9   3      163.08      148.48      7.63 o 
   3   9   3     2827.30     2878.01     32.52 o 
   4   9   3     1534.50     1512.52     18.02 o 
   5   9   3     1177.57     1173.93     13.76 o 
   6   9   3       10.41       10.84      2.35 o 
   7   9   3      742.09      725.94     24.30 o 
   8   9   3       98.78       84.86      3.57 o 
   9   9   3     1810.73     1878.31     34.48 o 
  10   9   3        2.43        3.41      1.09 o 
  -9  10   3      953.57     1011.01     22.07 o 
  -8  10   3      167.82      166.02      4.38 o 
  -7  10   3     1052.37     1069.57     21.14 o 
  -6  10   3       53.52       47.13      3.48 o 
  -5  10   3      321.42      306.14      7.11 o 
  -4  10   3      170.31      155.04      5.72 o 
  -3  10   3     1440.29     1458.15     23.90 o 
  -2  10   3       42.18       48.42      8.61 o 
  -1  10   3        5.29        5.25      0.99 o 
   0  10   3      422.65      405.68      7.84 o 
   1  10   3     2420.75     2496.09     29.22 o 
   2  10   3      396.98      384.31      7.44 o 
   3  10   3      366.01      351.39      8.11 o 
   4  10   3        2.82        3.62      1.51 o 
   5  10   3      695.43      659.39     11.54 o 
   6  10   3      451.32      423.38     10.10 o 
   7  10   3     1236.50     1236.02     29.68 o 
   8  10   3       53.29       46.82      3.85 o 
   9  10   3       86.70       74.62      6.14 o 
  -8  11   3        5.86        3.13      1.35 o 
  -7  11   3      153.36      142.14      6.77 o 
  -6  11   3      103.87       94.57      5.21 o 
  -5  11   3     1800.59     1903.98     34.80 o 
  -4  11   3      127.65      130.77      8.39 o 
  -3  11   3       87.11       77.99      5.24 o 
  -2  11   3      198.62      187.09      5.62 o 
  -1  11   3     1614.79     1717.34     26.05 o 
   0  11   3      256.94      255.49     12.27 o 
   1  11   3       14.55       12.55      2.95 o 
   2  11   3        0.47        0.12      1.48 o 
   3  11   3      959.97      968.96     17.69 o 
   4  11   3      236.61      243.96      6.30 o 
   5  11   3     1043.01     1030.99     17.94 o 
   6  11   3       85.93       80.44      4.62 o 
   7  11   3      921.27      915.31     29.71 o 
   8  11   3      184.04      174.47      6.49 o 
  -7  12   3     1202.67     1233.38     29.70 o 
  -6  12   3       41.68       29.69      9.23 o 
  -5  12   3      638.83      652.46     21.09 o 
  -4  12   3      125.53      110.48      4.34 o 
  -3  12   3     2073.35     2194.97     36.41 o 
  -2  12   3       19.89       22.61      3.97 o 
  -1  12   3        4.30        2.31      2.70 o 
   0  12   3      147.33      152.19      7.38 o 
   1  12   3     1907.01     1973.72     35.97 o 
   2  12   3      238.95      224.65      6.45 o 
   3  12   3      311.62      321.85     10.53 o 
   4  12   3       11.54       13.51      3.18 o 
   5  12   3     1058.85     1027.31     24.49 o 
   6  12   3       54.57       37.27      4.53 o 
  -4  13   3       90.63       74.42      4.31 o 
  -3  13   3      114.41       90.64      6.56 o 
  -2  13   3      677.02      667.52     95.49 o 
  -1  13   3     1954.16     2037.37     49.42 o 
   0  13   3       59.89       42.84      7.27 o 
   1  13   3        5.03        2.61      2.17 o 
   2  13   3       11.87        7.47      3.71 o 
   3  13   3     1651.24     1699.64     52.97 o 
   4  13   3      449.75      428.47     12.52 o 
 -12   0   4     1894.16     1998.65     37.39 o 
 -10   0   4     2359.83     2426.63     35.87 o 
  -8   0   4     1196.19     1270.55     32.39 o 
  -4   0   4      527.84      543.20     21.49 o 
   6   0   4      204.12      219.94     14.75 o 
   8   0   4     7510.29     7589.26     57.02 o 
  10   0   4      221.75      255.27      6.36 o 
  12   0   4     1241.04     1251.19     37.53 o 
 -13   1   4        8.20        5.34      1.43 o 
 -12   1   4      728.38      722.74     11.95 o 
 -11   1   4       52.95       54.39      3.94 o 
 -10   1   4      838.34      918.19     15.05 o 
  -9   1   4      434.48      405.65      7.34 o 
  -8   1   4     2551.58     2514.91     17.27 o 
  -7   1   4      306.81      315.89      7.70 o 
  -6   1   4      516.31      513.95      8.40 o 
  -5   1   4     1222.92     1243.70     14.47 o 
  -3   1   4        1.24       15.85      1.57 o 
  -2   1   4      493.71      612.15     10.99 o 
  -1   1   4     1517.40     1475.39     13.38 o 
   0   1   4     1073.63      854.97      7.22 o 
   1   1   4      529.57      588.46      3.82 o 
   2   1   4     6882.00     7056.18    223.32 o 
   3   1   4     4028.53     4422.77     80.86 o 
   5   1   4        0.89       10.96      1.28 o 
   6   1   4    10348.11     9819.76    363.49 o 
   7   1   4       26.27       38.78      2.27 o 
   8   1   4      251.58      212.45     11.36 o 
   9   1   4      192.32      189.19      4.98 o 
  10   1   4     1504.37     1546.05     30.07 o 
  11   1   4       56.98       53.51      2.76 o 
  12   1   4      813.46      794.71     16.78 o 
  13   1   4        0.26        2.17      2.20 o 
 -13   2   4        0.06        2.19      1.31 o 
 -12   2   4     1175.54     1168.23     13.81 o 
 -11   2   4      112.48      114.04      4.01 o 
 -10   2   4     1774.81     1735.36     31.45 o 
  -9   2   4      340.29      317.74     14.13 o 
  -8   2   4      429.55      436.89     16.35 o 
  -7   2   4       78.10       82.97      2.79 o 
  -6   2   4    12714.38    12718.36    815.32 o 
  -5   2   4      597.31      593.56     20.39 o 
  -4   2   4       77.53       71.64      4.55 o 
  -3   2   4     2411.05     2370.86     39.53 o 
  -2   2   4     3105.74     2776.55     36.78 o 
  -1   2   4     1371.64     1368.74      8.08 o 
   0   2   4     3376.98     3199.58     12.96 o 
   1   2   4       93.21      108.76      1.74 o 
   2   2   4     1296.35     1198.67      7.02 o 
   3   2   4        5.43        9.26      0.66 o 
   4   2   4     8180.18     7986.57     74.97 o 
   5   2   4      563.08      447.36     10.15 o 
   6   2   4      192.54      198.35     13.17 o 
   7   2   4        9.21        7.74      1.05 o 
   8   2   4     2653.80     2682.14     20.49 o 
   9   2   4        4.52        3.44      0.88 o 
  10   2   4      139.68      146.05      5.72 o 
  11   2   4      130.54      128.08      3.97 o 
  12   2   4      295.24      304.75      6.88 o 
  13   2   4       61.94       54.85      4.33 o 
 -13   3   4       14.78        8.93      1.87 o 
 -12   3   4      592.21      518.36     20.93 o 
 -11   3   4      118.96      132.06     11.53 o 
 -10   3   4      992.00      968.15     11.18 o 
  -9   3   4       22.20       13.84      1.80 o 
  -8   3   4     4375.88     4597.84     48.17 o 
  -7   3   4      122.24      165.86      9.09 o 
  -6   3   4      411.58      386.36     11.21 o 
  -5   3   4       12.37       27.84      1.69 o 
  -4   3   4     4926.61     4756.75     42.75 o 
  -3   3   4      109.09      122.45      2.40 o 
  -2   3   4      293.45      197.48      2.83 o 
  -1   3   4     1672.42     1876.24     12.09 o 
   0   3   4     1514.32     1273.68     11.20 o 
   1   3   4        0.65       11.69      0.50 o 
   2   3   4     1172.01      969.19      8.59 o 
   3   3   4      249.70      335.37      4.89 o 
   4   3   4     1373.15     1181.87      7.88 o 
   5   3   4        1.82        4.31      0.95 o 
   6   3   4     6217.58     6420.32     48.99 o 
   7   3   4     1324.70     1323.76     17.25 o 
   8   3   4      166.78      146.26     10.79 o 
   9   3   4      177.19      160.19      3.99 o 
  10   3   4     1453.36     1493.01     30.15 o 
  11   3   4       50.77       36.24      1.49 o 
  12   3   4      728.36      723.13     22.71 o 
  13   3   4       22.23       14.23      4.30 o 
 -13   4   4       25.96       23.06      3.05 o 
 -12   4   4     1959.87     2021.49     28.15 o 
 -11   4   4       38.00       38.13      2.81 o 
 -10   4   4     2702.92     2801.18     50.56 o 
  -9   4   4       84.65      100.65      6.83 o 
  -8   4   4      571.10      506.24     13.05 o 
  -7   4   4       15.46       19.29      2.47 o 
  -6   4   4    11653.67    12421.34    255.89 o 
  -5   4   4     1763.00     1736.14      9.48 o 
  -4   4   4      623.61      604.79      7.77 o 
  -3   4   4        0.04        9.65      1.74 o 
  -1   4   4      830.08      932.76      9.54 o 
   0   4   4      719.83      484.19     10.88 o 
   1   4   4      484.75      488.41      7.64 o 
   2   4   4     1555.76     1296.43      8.67 o 
   3   4   4     1279.47     1390.49     10.06 o 
   4   4   4     7847.39     7775.09     66.56 o 
   5   4   4      667.94      593.86     15.00 o 
   6   4   4     1052.30     1000.65     23.55 o 
   7   4   4       15.35       13.30      1.80 o 
   8   4   4     2387.17     2548.41     23.68 o 
   9   4   4       82.65       81.36      3.48 o 
  10   4   4      390.53      343.23      6.69 o 
  11   4   4        3.08        2.46      1.19 o 
  12   4   4      807.19      826.68     26.98 o 
 -12   5   4      586.82      554.63     13.93 o 
 -11   5   4        7.40        5.47      1.70 o 
 -10   5   4      450.70      419.45      9.39 o 
  -9   5   4        1.08        4.83      1.01 o 
  -8   5   4     5534.29     5757.64     80.94 o 
  -7   5   4       10.56       13.33      2.27 o 
  -6   5   4      215.26      220.84     14.13 o 
  -5   5   4      330.73      341.46      7.79 o 
  -4   5   4     9123.50     9720.96    311.56 o 
  -3   5   4        0.23        2.37      0.89 o 
  -2   5   4      223.00      145.25      2.60 o 
  -1   5   4      694.68      721.82      7.53 o 
   0   5   4     3775.05     3508.19     33.95 o 
   1   5   4     1681.43     1918.60     31.42 o 
   2   5   4     4091.85     4044.08     37.42 o 
   3   5   4      538.75      542.42      4.86 o 
   4   5   4     1764.20     1504.57     17.48 o 
   5   5   4      367.77      368.61      3.18 o 
   6   5   4     3245.52     3382.20     51.34 o 
   7   5   4      709.41      717.82     12.88 o 
   8   5   4       70.39       74.43      7.30 o 
   9   5   4      223.73      215.58      6.18 o 
  10   5   4     2218.16     2300.67     59.93 o 
  11   5   4       42.83       31.35      3.46 o 
  12   5   4      297.12      292.07     11.44 o 
 -12   6   4     1562.86     1606.13     30.15 o 
 -11   6   4       22.45       12.10      2.33 o 
 -10   6   4      904.28      886.82     14.82 o 
  -9   6   4        1.86        4.77      2.02 o 
  -8   6   4       21.84       23.35      3.71 o 
  -7   6   4       71.97       68.73      3.08 o 
  -6   6   4     5278.16     5431.42     48.06 o 
  -5   6   4      929.55      967.63      7.88 o 
  -4   6   4      396.21      337.30      4.06 o 
  -3   6   4      437.01      482.90     10.48 o 
  -2   6   4     2608.77     2691.57     22.46 o 
  -1   6   4       74.94       85.52      3.39 o 
   0   6   4     3301.37     3026.54     31.07 o 
   1   6   4      124.63      120.58      6.69 o 
   2   6   4      174.91      147.71      3.61 o 
   3   6   4      444.40      407.42      5.56 o 
   4   6   4     6276.66     6476.08    106.40 o 
   5   6   4      272.16      300.81      8.92 o 
   6   6   4      805.79      793.38     15.01 o 
   7   6   4        3.68        5.08      1.08 o 
   8   6   4     1851.58     1891.64     22.33 o 
   9   6   4       22.45       20.59      2.88 o 
  10   6   4      246.28      246.23      8.60 o 
  11   6   4        2.95        1.86      2.44 o 
 -11   7   4      143.63      129.23      4.84 o 
 -10   7   4      232.81      210.39      4.42 o 
  -9   7   4       12.03        6.06      1.65 o 
  -8   7   4     4159.86     4434.36     77.17 o 
  -7   7   4       10.07       20.88      2.69 o 
  -6   7   4       32.71       36.09      3.75 o 
  -5   7   4      147.88      130.97      4.60 o 
  -4   7   4      874.08      858.87     14.84 o 
  -3   7   4      374.24      412.13      3.58 o 
  -2   7   4     2730.29     2775.52     34.59 o 
  -1   7   4      300.15      330.23      8.34 o 
   0   7   4     4343.86     4409.93     37.96 o 
   1   7   4      246.24      249.43      4.13 o 
   2   7   4     3451.75     3598.25     29.27 o 
   3   7   4       60.97       83.10      2.69 o 
   4   7   4      825.60      838.49     14.60 o 
   5   7   4       81.56       92.03      3.13 o 
   6   7   4     2056.83     2093.08     23.51 o 
   7   7   4        4.19        4.01      1.11 o 
   8   7   4        4.64        7.26      1.56 o 
   9   7   4        2.32        0.39      3.09 o 
  10   7   4     2211.24     2285.52     72.33 o 
  11   7   4       32.85       20.31      4.58 o 
 -11   8   4      192.52      160.83      4.83 o 
 -10   8   4     1341.72     1396.41     26.43 o 
  -9   8   4       33.49       31.88      5.21 o 
  -8   8   4      175.73      176.06      5.54 o 
  -7   8   4      322.12      309.57      9.44 o 
  -6   8   4     3582.18     3677.95     44.42 o 
  -5   8   4        6.98        1.12      2.50 o 
  -4   8   4      396.39      352.38     24.02 o 
  -3   8   4      293.30      254.69      9.38 o 
  -2   8   4     6899.37     7144.22     42.53 o 
  -1   8   4     1003.34     1011.44      9.17 o 
   0   8   4      808.36      848.16     14.68 o 
   1   8   4       18.44       33.50      2.56 o 
   2   8   4      653.71      679.83     11.89 o 
   3   8   4       20.37        6.73      1.56 o 
   4   8   4     4533.58     4651.63     48.81 o 
   5   8   4      685.64      700.67      9.10 o 
   6   8   4      638.17      627.03     21.92 o 
   7   8   4        6.44        8.13      1.67 o 
   8   8   4     2526.48     2616.92     46.05 o 
   9   8   4      123.69      102.79      5.10 o 
  10   8   4      156.33      146.95      6.58 o 
 -10   9   4      849.68      913.23     29.99 o 
  -9   9   4       13.70        8.72      1.96 o 
  -8   9   4     2664.21     2836.93     43.14 o 
  -7   9   4      115.99      119.52      4.27 o 
  -6   9   4       13.87       15.53      3.28 o 
  -5   9   4      141.93      150.80      3.86 o 
  -4   9   4     3535.13     3496.25     60.86 o 
  -3   9   4       14.66       19.48      1.76 o 
  -2   9   4      534.17      534.72      9.54 o 
  -1   9   4      377.38      351.91      8.57 o 
   0   9   4     3095.29     3162.99     34.79 o 
   1   9   4       22.54       40.03      2.23 o 
   2   9   4     1678.64     1777.06     27.23 o 
   3   9   4      258.12      239.05      5.41 o 
   4   9   4       91.90       97.72      2.96 o 
   5   9   4      333.48      327.11      6.27 o 
   6   9   4     3191.35     3214.75     75.21 o 
   7   9   4       10.44        8.97      1.98 o 
   8   9   4        0.04        1.73      0.84 o 
   9   9   4      103.06       97.01      5.67 o 
  10   9   4     1316.30     1336.92     63.61 o 
  -9  10   4      159.07      152.89      3.24 o 
  -8  10   4      271.57      272.57      8.44 o 
  -7  10   4      402.87      410.10     11.71 o 
  -6  10   4     1935.64     1959.96     34.53 o 
  -5  10   4       50.41       44.56      4.69 o 
  -4  10   4       74.08       70.07      5.25 o 
  -3  10   4      126.70      126.78      6.81 o 
  -2  10   4     2065.88     2067.82     52.21 o 
  -1  10   4      680.33      725.21     13.32 o 
   0  10   4      951.34      964.93     11.97 o 
   1  10   4        4.39        7.31      1.50 o 
   3  10   4      331.26      326.74      7.02 o 
   4  10   4      811.80      774.42     10.34 o 
   5  10   4        4.96        6.67      2.06 o 
   6  10   4       25.37       18.54      3.87 o 
   7  10   4        0.66        1.67      0.93 o 
   8  10   4     1091.12     1099.12     20.20 o 
   9  10   4      205.54      206.94      7.45 o 
  -8  11   4     1001.45     1028.87     69.89 o 
  -7  11   4       97.94       79.70      7.07 o 
  -6  11   4        8.07        6.62      2.61 o 
  -5  11   4        1.57        3.72      2.85 o 
  -4  11   4     2414.21     2472.18     52.35 o 
  -3  11   4      101.74       87.53      5.97 o 
  -2  11   4      276.21      278.85      9.04 o 
  -1  11   4       27.17       24.22      5.36 o 
   0  11   4      727.56      748.43     13.16 o 
   1  11   4      202.62      210.42      4.92 o 
   2  11   4     1628.96     1640.92     22.47 o 
   3  11   4      230.13      238.40      6.05 o 
   4  11   4      470.55      422.32      8.54 o 
   5  11   4      290.36      287.62      6.43 o 
   6  11   4      966.37     1006.95     23.15 o 
   7  11   4        0.10        2.79      1.17 o 
  -6  12   4     1292.76     1331.42     37.18 o 
  -5  12   4      218.07      194.88      7.50 o 
  -4  12   4       54.22       57.37      8.79 o 
  -3  12   4       31.71       20.04      5.66 o 
  -2  12   4      801.13      801.92     19.93 o 
  -1  12   4      542.87      570.62     10.46 o 
   0  12   4     1328.49     1339.02     22.63 o 
   1  12   4       58.24       60.47      8.14 o 
   2  12   4     1156.00     1148.16     18.80 o 
   3  12   4      203.96      221.27      8.37 o 
   4  12   4     1171.52     1160.42     25.73 o 
   5  12   4      259.25      267.06      6.67 o 
   6  12   4        1.83        1.96      1.36 o 
  -4  13   4     1908.32     2022.30     95.44 o 
  -3  13   4      230.53      196.90     11.15 o 
  -2  13   4      781.43      786.23     17.17 o 
  -1  13   4      181.09      172.39      7.71 o 
   0  13   4     1101.41     1067.93     24.14 o 
   1  13   4      212.01      219.20      9.14 o 
   2  13   4     1012.89     1045.19     22.08 o 
   3  13   4       86.79       92.96      5.58 o 
   4  13   4      204.47      204.59      7.11 o 
 -13   0   5      464.15      462.87     17.44 o 
 -11   0   5        1.70        4.87      2.00 o 
  -9   0   5     3655.02     3813.57     65.10 o 
  -7   0   5      189.87      165.67      5.64 o 
  -5   0   5      761.19      437.79      6.85 o 
  -1   0   5      486.36      687.58     11.44 o 
   3   0   5      729.91      834.01     22.98 o 
   7   0   5      808.27      756.97     41.64 o 
   9   0   5     2626.78     2590.81     34.86 o 
  11   0   5     1497.94     1737.82     52.14 o 
  13   0   5      463.25      509.74     19.78 o 
 -13   1   5      256.53      244.36      5.05 o 
 -12   1   5       10.50        4.96      1.54 o 
 -11   1   5     2311.86     2438.81     46.99 o 
 -10   1   5      204.25      186.28      5.64 o 
  -9   1   5       18.80       16.25      2.38 o 
  -8   1   5     1575.01     1628.66     10.83 o 
  -7   1   5     6629.54     6711.85     64.03 o 
  -6   1   5        3.77       10.84      1.87 o 
  -4   1   5       67.29       94.14      5.11 o 
  -3   1   5     3923.61     3521.18     46.91 o 
  -2   1   5      548.13      521.88      8.50 o 
   0   1   5      766.94      711.32      5.55 o 
   1   1   5     2212.43     2415.39     15.18 o 
   2   1   5     2702.98     2959.76     32.80 o 
   4   1   5      923.19     1053.21     10.39 o 
   5   1   5     1921.00     1768.43     18.37 o 
   6   1   5       88.00      106.64      4.55 o 
   7   1   5     2658.73     2476.23     13.80 o 
   8   1   5        7.70        7.24      0.82 o 
   9   1   5      926.28      928.61     20.44 o 
  10   1   5       49.04       38.90      3.70 o 
  11   1   5      430.37      430.27     12.41 o 
  12   1   5        0.67        2.14      1.32 o 
  13   1   5     1237.07     1247.09     28.93 o 
 -13   2   5     1220.38     1256.84     38.11 o 
 -12   2   5       29.08       18.34      3.37 o 
 -11   2   5        4.46        5.13      1.50 o 
 -10   2   5        6.61        3.65      1.51 o 
  -9   2   5     3965.86     4048.35     44.22 o 
  -8   2   5        7.83        5.35      1.06 o 
  -7   2   5     1625.24     1636.73     22.74 o 
  -6   2   5      153.25      191.28      6.71 o 
  -5   2   5     8011.13     8017.82     47.76 o 
  -4   2   5        1.88        3.30      1.54 o 
  -3   2   5     6223.96     6246.90    113.89 o 
  -2   2   5      347.95      271.74      4.33 o 
  -1   2   5     1000.45      974.41     12.00 o 
   0   2   5      703.25      644.98      3.73 o 
   1   2   5     4732.33     4324.34     96.81 o 
   2   2   5       70.69       68.64      0.94 o 
   3   2   5      349.39      333.00      5.90 o 
   4   2   5      268.30      305.26      4.13 o 
   5   2   5     2971.53     2830.30     14.29 o 
   6   2   5       16.31       11.07      1.12 o 
   7   2   5     1300.04     1228.01     21.29 o 
   8   2   5       56.64       38.86      2.24 o 
   9   2   5     1906.99     1910.39     43.10 o 
  10   2   5       50.92       40.49      2.59 o 
  11   2   5      823.02      775.61     21.39 o 
  12   2   5        4.50        3.60      1.70 o 
 -13   3   5      340.30      341.55      6.76 o 
 -12   3   5       68.07       60.56      4.06 o 
 -11   3   5     2711.41     2781.11     41.53 o 
 -10   3   5       42.93       53.74      5.92 o 
  -9   3   5       15.78       23.55      4.13 o 
  -8   3   5        5.40        5.12      2.07 o 
  -7   3   5     9251.48     7214.61    897.39 o 
  -6   3   5      627.49      534.02      9.95 o 
  -5   3   5     3385.31     3411.48     43.96 o 
  -4   3   5      135.59      167.07      4.77 o 
  -3   3   5     2738.78     2613.59     24.26 o 
  -2   3   5     2375.72     2710.17     30.61 o 
   0   3   5       52.67       76.60      2.35 o 
   1   3   5        0.33        7.22      1.53 o 
   2   3   5       42.14       46.15      0.95 o 
   3   3   5     8322.62     8589.43     77.00 o 
   4   3   5       37.36       41.34      1.85 o 
   5   3   5      554.36      543.33      7.81 o 
   6   3   5      406.97      356.25      8.60 o 
   7   3   5     1722.79     1740.43     17.44 o 
   8   3   5      226.85      228.22      4.32 o 
   9   3   5     1552.57     1584.84     15.98 o 
  10   3   5       11.07       14.04      2.04 o 
  11   3   5      396.65      410.24     10.07 o 
  12   3   5       12.08        5.92      1.97 o 
 -13   4   5      984.80      972.77     19.48 o 
 -12   4   5       48.52       49.48      3.53 o 
 -11   4   5      265.05      263.87      5.73 o 
 -10   4   5       16.34       18.57      3.09 o 
  -9   4   5     3134.85     3064.18     31.31 o 
  -8   4   5        6.12       18.34      2.33 o 
  -7   4   5      624.23      718.40     21.94 o 
  -6   4   5       47.25       48.15      4.78 o 
  -5   4   5     7377.14     7591.07     67.55 o 
  -4   4   5      560.57      621.63      7.96 o 
  -3   4   5     3184.35     2966.82     37.64 o 
  -2   4   5     1186.88     1361.52     14.62 o 
  -1   4   5     1598.97     1631.07     19.77 o 
   0   4   5     2347.19     2611.62     17.84 o 
   1   4   5     8148.38     7775.64     69.96 o 
   2   4   5      345.46      382.69      7.83 o 
   3   4   5        2.47       13.28      1.88 o 
   4   4   5     1613.53     1581.89     13.58 o 
   5   4   5     6715.29     6777.52     80.82 o 
   6   4   5      262.06      277.59      4.45 o 
   7   4   5      445.26      418.50      7.79 o 
   8   4   5      167.95      162.97      2.40 o 
   9   4   5     1364.30     1405.50     26.89 o 
  10   4   5        8.91       10.41      2.11 o 
  11   4   5     1988.38     1940.33     63.43 o 
  12   4   5        0.79        4.73      2.24 o 
 -12   5   5       11.29        8.25      1.73 o 
 -11   5   5     1612.21     1597.55     17.09 o 
 -10   5   5       33.73       30.46      3.98 o 
  -9   5   5       57.02       72.30      3.84 o 
  -8   5   5      606.72      565.66     19.50 o 
  -7   5   5     4717.49     5036.59     73.67 o 
  -6   5   5      242.56      280.36      5.14 o 
  -5   5   5     2646.00     2780.94     18.90 o 
  -4   5   5      104.99       89.85      3.34 o 
  -3   5   5     4053.60     4365.78     16.89 o 
  -2   5   5      522.27      590.65      7.02 o 
  -1   5   5    10190.98     9956.15    368.30 o 
   0   5   5      320.04      309.65      9.03 o 
   1   5   5       86.85       77.49      2.07 o 
   2   5   5     1410.80     1366.75     15.05 o 
   3   5   5     6261.91     6069.42     87.99 o 
   4   5   5     1192.86     1131.32     18.57 o 
   5   5   5     1008.09     1073.92     10.20 o 
   6   5   5      280.89      252.78      5.41 o 
   7   5   5     4285.67     4595.09     41.04 o 
   8   5   5        8.16        6.84      1.28 o 
   9   5   5     1006.89      963.35     10.29 o 
  10   5   5       46.21       42.19     10.50 o 
  11   5   5      174.03      172.81      9.11 o 
  12   5   5       62.50       52.51      8.66 o 
 -12   6   5       65.96       60.75      2.41 o 
 -11   6   5       86.29       77.03      2.52 o 
 -10   6   5        3.47        5.13      1.67 o 
  -9   6   5     1799.05     1876.26     29.30 o 
  -8   6   5       43.77       38.28      2.89 o 
  -7   6   5     1019.06     1001.54     29.64 o 
  -6   6   5      257.65      241.98      8.42 o 
  -5   6   5     2189.05     2227.91     27.77 o 
  -4   6   5       68.71       79.78      2.07 o 
  -3   6   5     5494.76     5561.32     28.30 o 
  -2   6   5      151.49      156.17      6.14 o 
  -1   6   5      620.13      662.17      7.80 o 
   0   6   5      191.04      201.96      2.55 o 
   1   6   5     6844.77     6717.90     39.16 o 
   2   6   5       62.65       62.56      2.87 o 
   3   6   5     1026.04     1095.15      9.34 o 
   4   6   5      907.20      845.73     12.61 o 
   5   6   5     6107.40     6205.27     55.20 o 
   6   6   5      407.26      412.80      9.07 o 
   7   6   5      203.56      208.46      4.63 o 
   8   6   5      362.73      368.31      8.66 o 
   9   6   5     1217.58     1258.27     37.09 o 
  10   6   5       29.48       21.55      3.94 o 
  11   6   5     1455.59     1523.51     46.81 o 
 -11   7   5     2001.66     2024.99     58.09 o 
 -10   7   5       30.49       20.24      2.86 o 
  -9   7   5      101.82       88.25      5.76 o 
  -8   7   5       29.38       24.44      3.34 o 
  -7   7   5     3635.15     3713.31     36.52 o 
  -6   7   5      630.31      630.46      7.27 o 
  -5   7   5     1148.84     1134.89     18.29 o 
  -4   7   5      456.17      448.84     10.41 o 
  -3   7   5     1674.05     1646.47      9.90 o 
  -2   7   5       20.77       14.76      1.83 o 
  -1   7   5     9214.11     9305.38    118.64 o 
   0   7   5      191.57      162.09      3.97 o 
   1   7   5       41.46       45.91      2.07 o 
   2   7   5       27.28       18.72      2.97 o 
   3   7   5     3634.31     3751.07     29.39 o 
   4   7   5      104.46      131.72      4.13 o 
   5   7   5       76.25       74.49      3.51 o 
   6   7   5       19.47       17.79      2.21 o 
   7   7   5     1747.02     1798.51     21.23 o 
   8   7   5        8.18        6.89      1.69 o 
   9   7   5     1459.48     1510.12     33.48 o 
  10   7   5      159.89      149.86      6.28 o 
  11   7   5      316.93      313.02     12.39 o 
 -11   8   5      296.73      272.97      9.09 o 
 -10   8   5        4.22        4.18      2.26 o 
  -9   8   5     1560.60     1635.01     20.58 o 
  -8   8   5      197.49      184.50      5.37 o 
  -7   8   5     1257.49     1234.46     14.71 o 
  -6   8   5      465.27      449.01     15.19 o 
  -5   8   5     5621.24     5865.66     54.56 o 
  -4   8   5       61.05       55.26      2.92 o 
  -3   8   5     1273.63     1262.74     10.12 o 
  -2   8   5       96.60      111.73      4.30 o 
  -1   8   5      541.88      523.67      8.03 o 
   0   8   5       70.24       57.11      2.78 o 
   1   8   5     4799.49     5019.96     62.06 o 
   2   8   5       27.02       34.94      2.64 o 
   3   8   5       46.45       51.73      2.68 o 
   4   8   5      269.62      253.34      5.49 o 
   5   8   5     2645.49     2756.96     64.66 o 
   6   8   5       19.95       13.15      2.21 o 
   7   8   5      252.94      232.09      5.79 o 
   8   8   5       16.00        9.71      2.40 o 
   9   8   5      745.98      728.82     17.69 o 
  10   8   5       52.87       43.99      2.54 o 
 -10   9   5        5.50        1.79      1.52 o 
  -9   9   5       83.71       67.58      3.53 o 
  -8   9   5       28.98       24.32      4.13 o 
  -7   9   5     2465.64     2667.63     46.20 o 
  -6   9   5      955.27      961.86     15.17 o 
  -5   9   5      635.51      581.56      9.31 o 
  -4   9   5     1011.53      985.02     19.38 o 
  -3   9   5     1231.76     1178.34     15.29 o 
  -2   9   5      472.37      440.69      7.30 o 
  -1   9   5     3076.29     3202.01     56.24 o 
   0   9   5       11.66       13.19      1.75 o 
   1   9   5        2.27        1.98      1.13 o 
   2   9   5      136.48      109.45      2.83 o 
   3   9   5     2587.89     2604.61     30.65 o 
   4   9   5      251.01      280.99      5.80 o 
   5   9   5      100.14       82.05      3.52 o 
   6   9   5      272.64      257.60      8.85 o 
   7   9   5     1829.85     1840.03     47.66 o 
   8   9   5        0.54       -1.30      1.30 o 
   9   9   5      412.21      393.21     22.80 o 
  -9  10   5     2338.15     2551.38     56.79 o 
  -8  10   5      112.68      103.03      5.74 o 
  -7  10   5      146.57      136.51      3.82 o 
  -6  10   5      218.06      208.61      5.96 o 
  -5  10   5     1285.06     1194.79     45.50 o 
  -4  10   5      107.75       94.13      5.36 o 
  -3  10   5     1874.92     1886.28     28.96 o 
  -2  10   5       89.03       78.05      5.84 o 
  -1  10   5      168.23      161.09      3.69 o 
   0  10   5      678.45      640.53     12.07 o 
   1  10   5     2255.10     2294.57     26.79 o 
   2  10   5       38.40       46.51      1.87 o 
   3  10   5        4.83        6.11      1.23 o 
   4  10   5      294.98      280.62      6.43 o 
   5  10   5      806.60      758.15     14.26 o 
   6  10   5       93.83       97.80      2.82 o 
   7  10   5      246.47      233.16      4.73 o 
   8  10   5       99.42      101.43      4.28 o 
  -8  11   5        0.13        1.30      1.57 o 
  -7  11   5     1459.29     1512.73     31.47 o 
  -6  11   5       35.22       25.24      6.90 o 
  -5  11   5      900.26      860.08     79.49 o 
  -4  11   5        4.29        7.25      1.77 o 
  -3  11   5     1176.23     1177.84     25.81 o 
  -2  11   5      151.59      142.78      5.23 o 
  -1  11   5     1232.73     1215.09     22.21 o 
   0  11   5      532.64      560.12     14.43 o 
   1  11   5       27.43       28.16      3.44 o 
   2  11   5       40.77       38.72      3.28 o 
   3  11   5     1528.22     1534.22     23.61 o 
   4  11   5      499.23      486.98     10.02 o 
   5  11   5       11.65        7.35      1.74 o 
   6  11   5      194.04      206.77      7.03 o 
   7  11   5      601.63      571.83     19.72 o 
  -6  12   5        0.29        1.95      1.88 o 
  -5  12   5     1440.67     1447.88     30.36 o 
  -4  12   5       32.38       21.15      5.71 o 
  -3  12   5     1388.73     1416.90     28.21 o 
  -2  12   5        6.31        0.14      2.47 o 
  -1  12   5      177.50      164.57      5.30 o 
   0  12   5       50.76       54.22      5.92 o 
   1  12   5     1948.70     2013.12     32.11 o 
   2  12   5      199.52      182.52     13.50 o 
   3  12   5       12.20        8.90      3.16 o 
   4  12   5       34.53       24.81      3.69 o 
   5  12   5     1571.85     1616.57     26.99 o 
  -4  13   5      233.68      230.49      6.69 o 
  -3  13   5      726.81      699.81     18.03 o 
  -2  13   5      178.23      160.32      6.89 o 
  -1  13   5      680.01      646.02     14.21 o 
   0  13   5       28.77       22.26      6.50 o 
   1  13   5        0.09        1.86      1.34 o 
   2  13   5      134.38      123.46      5.84 o 
   3  13   5     2157.62     2242.98     51.99 o 
 -12   0   6      763.20      768.31     33.24 o 
 -10   0   6      684.37      697.37     27.03 o 
  -8   0   6     9141.21     9967.63    174.47 o 
  -6   0   6     4881.75     5121.38     43.71 o 
  -4   0   6     1503.19     1606.13     11.42 o 
   4   0   6     1706.01     1385.44     28.33 o 
   6   0   6      288.59      299.10      9.41 o 
   8   0   6     1934.65     1941.96     31.27 o 
  10   0   6       25.53       30.89      3.27 o 
  12   0   6     1810.25     1987.96     60.16 o 
 -13   1   6      138.83      141.81      6.19 o 
 -12   1   6        2.36        2.04      1.05 o 
 -11   1   6      110.00      104.15      4.21 o 
 -10   1   6     1649.06     1664.92     24.11 o 
  -9   1   6       98.04      102.05      2.60 o 
  -8   1   6     1925.62     1933.98     31.15 o 
  -7   1   6       43.95       58.86      4.01 o 
  -6   1   6     5509.90     5919.75     63.62 o 
  -5   1   6     1690.97     1750.29     20.92 o 
  -4   1   6     4394.27     4044.02     31.02 o 
  -3   1   6     1219.98     1256.13     15.36 o 
  -2   1   6       14.04        5.43      1.13 o 
  -1   1   6      478.63      415.40      5.97 o 
   1   1   6        4.02       11.36      1.39 o 
   2   1   6     2418.53     2172.62     18.66 o 
   3   1   6      997.10     1138.93     16.77 o 
   4   1   6     6104.62     6029.03     82.36 o 
   5   1   6       42.24       57.38      1.09 o 
   6   1   6     2581.31     2489.09     33.77 o 
   7   1   6       89.97       79.69      2.90 o 
   8   1   6      428.90      425.61     15.55 o 
   9   1   6       17.99       11.90      1.40 o 
  10   1   6     2285.76     2424.67     45.97 o 
  11   1   6      107.40      111.07      3.66 o 
  12   1   6       28.85       17.83      4.19 o 
 -13   2   6       19.89       10.25      2.59 o 
 -12   2   6     1247.71     1273.21     19.26 o 
 -11   2   6        0.01        0.39      1.26 o 
 -10   2   6      611.57      604.55     24.61 o 
  -9   2   6       45.44       59.36      3.14 o 
  -8   2   6     3242.56     3405.38     46.16 o 
  -7   2   6      270.40      271.96      4.83 o 
  -6   2   6     8622.34     8796.10     64.96 o 
  -5   2   6      362.67      352.46      7.91 o 
  -4   2   6      362.79      314.11      7.32 o 
  -3   2   6     1317.54     1273.56      8.48 o 
  -1   2   6      848.36      805.93     11.20 o 
   0   2   6     4708.47     4819.25     69.68 o 
   1   2   6      126.74      137.00      2.84 o 
   2   2   6     6009.94     5903.14     53.60 o 
   3   2   6      797.92      825.80      5.50 o 
   4   2   6     6280.86     6025.72     79.21 o 
   5   2   6       11.55        7.02      1.23 o 
   6   2   6      462.97      445.51     11.35 o 
   7   2   6        2.88        2.35      0.76 o 
   8   2   6     1168.89     1172.33     11.59 o 
   9   2   6        6.00        6.89      0.84 o 
  10   2   6       20.17       14.10      2.41 o 
  11   2   6        2.99        4.37      1.84 o 
  12   2   6     1212.99     1251.88     25.08 o 
 -13   3   6       24.82       13.35      3.10 o 
 -12   3   6      183.53      167.16      4.99 o 
 -11   3   6       16.56       19.64      3.78 o 
 -10   3   6     2329.14     2358.36     29.22 o 
  -9   3   6        0.75        2.12      0.92 o 
  -8   3   6     1426.81     1355.38     26.05 o 
  -7   3   6        2.73       25.99      7.14 o 
  -6   3   6     2472.78     2400.92     16.95 o 
  -5   3   6       83.10      100.13      3.55 o 
  -4   3   6     7255.59     7307.47     74.04 o 
  -3   3   6        0.23        4.65      1.22 o 
  -2   3   6       34.86       61.25      3.10 o 
  -1   3   6       10.67       28.69      1.60 o 
   0   3   6     9112.78     8914.41     80.77 o 
   1   3   6       22.69       37.41      0.81 o 
   2   3   6     2863.46     2850.01     25.99 o 
   3   3   6       39.81       74.11      3.51 o 
   4   3   6     6677.80     6562.17     47.09 o 
   5   3   6      102.34       95.33      3.31 o 
   6   3   6      493.11      518.51     15.93 o 
   7   3   6        2.91        2.25      0.96 o 
   8   3   6       81.62       88.08      4.68 o 
   9   3   6        6.28        4.71      1.92 o 
  10   3   6     1824.81     1944.79     41.18 o 
  11   3   6        9.66       15.60      3.36 o 
  12   3   6        5.85        2.30      1.46 o 
 -12   4   6     1894.75     1945.06     30.83 o 
 -11   4   6        8.02        5.95      1.79 o 
 -10   4   6      699.47      663.92     17.71 o 
  -9   4   6       85.52       75.93      3.37 o 
  -8   4   6     5347.51     5255.71     50.21 o 
  -7   4   6      101.39       86.77      2.49 o 
  -6   4   6     4689.99     4955.56     42.38 o 
  -5   4   6      199.11      197.70      7.58 o 
  -4   4   6     3589.75     3749.79     29.95 o 
  -3   4   6      452.93      489.11     12.64 o 
  -2   4   6     7772.12     8065.97     88.24 o 
  -1   4   6      457.75      534.74      7.48 o 
   0   4   6     1541.29     1357.70     14.40 o 
   1   4   6       80.04      127.52      3.08 o 
   2   4   6     6727.10     6426.26     54.80 o 
   3   4   6      859.75      786.40     10.91 o 
   4   4   6      575.95      602.11      6.98 o 
   5   4   6      600.61      561.71      7.98 o 
   6   4   6      331.46      309.80      4.82 o 
   7   4   6      119.24      110.93      2.78 o 
   8   4   6     1327.45     1360.76     14.05 o 
   9   4   6        3.53        1.64      0.98 o 
  10   4   6        4.05        3.08      1.46 o 
  12   4   6     1066.29     1130.45     36.00 o 
 -12   5   6        9.68        7.95      2.09 o 
 -11   5   6        0.57        2.79      1.21 o 
 -10   5   6     1224.36     1167.38     18.52 o 
  -9   5   6        0.91        1.14      1.12 o 
  -8   5   6     2533.23     2624.50     38.14 o 
  -7   5   6       27.03       38.07      3.27 o 
  -6   5   6     4415.37     4563.68     25.49 o 
  -5   5   6        9.94       11.34      1.93 o 
  -4   5   6     3160.36     3227.34     21.67 o 
  -3   5   6      204.78      230.17      3.40 o 
  -2   5   6       22.39        9.26      1.75 o 
  -1   5   6      387.73      442.39     11.50 o 
   0   5   6     6693.69     6220.09    280.36 o 
   1   5   6      710.12      698.43      9.06 o 
   2   5   6     1032.29      960.68     10.18 o 
   3   5   6      111.48      122.64      3.18 o 
   4   5   6     1774.20     1618.11     14.53 o 
   5   5   6     1556.70     1617.36     18.06 o 
   6   5   6     1256.77     1318.08     18.86 o 
   7   5   6       12.73       12.94      1.40 o 
   8   5   6      228.73      237.19     10.11 o 
   9   5   6      286.80      294.35      8.08 o 
  10   5   6     1533.09     1529.55     39.09 o 
  11   5   6       47.64       39.90     11.05 o 
 -12   6   6      853.80      861.96     15.13 o 
 -11   6   6       26.71       18.34      2.57 o 
 -10   6   6      739.27      751.62     10.62 o 
  -9   6   6       34.70       31.13      5.44 o 
  -8   6   6      751.75      730.65      7.63 o 
  -7   6   6      477.28      471.72      8.47 o 
  -6   6   6     3340.46     3360.08     31.10 o 
  -5   6   6      653.79      677.89     10.24 o 
  -4   6   6        1.10        5.18      1.24 o 
  -3   6   6      394.80      441.86      5.02 o 
  -2   6   6     9142.15     9259.62     46.17 o 
  -1   6   6       38.00       38.97      2.37 o 
   0   6   6     3770.38     3607.09     41.57 o 
   1   6   6       47.81       56.48      2.67 o 
   2   6   6     2354.91     2156.93     16.95 o 
   3   6   6      786.34      791.64      6.91 o 
   4   6   6     2597.73     2669.34     54.70 o 
   5   6   6      256.43      258.78      5.86 o 
   6   6   6     1309.70     1361.25     18.16 o 
   7   6   6      156.45      170.64      3.93 o 
   8   6   6     1439.56     1471.53     31.82 o 
   9   6   6        3.22        1.58      1.61 o 
  10   6   6        5.43        7.95      2.71 o 
  11   6   6        4.25        3.49      2.70 o 
 -11   7   6        1.11        0.88      1.89 o 
 -10   7   6     1291.91     1282.43     17.88 o 
  -9   7   6       34.15       24.78      3.31 o 
  -8   7   6     1058.17     1038.53     13.62 o 
  -7   7   6       49.19       59.64      4.23 o 
  -6   7   6      579.43      549.57      6.96 o 
  -5   7   6      123.35      137.86      3.48 o 
  -4   7   6     4540.72     4552.49     34.50 o 
  -3   7   6      160.18      138.14      3.93 o 
  -2   7   6      656.19      658.64      9.91 o 
  -1   7   6       18.07       15.04      1.55 o 
   0   7   6     5309.73     5360.68     49.34 o 
   1   7   6       62.22       56.95      2.19 o 
   2   7   6     2635.10     2688.28     21.61 o 
   3   7   6       49.38       43.21      2.12 o 
   4   7   6     1978.71     2011.20     21.38 o 
   5   7   6        0.59        1.11      0.93 o 
   6   7   6     1603.48     1650.60     22.63 o 
   7   7   6       31.05       28.45      4.45 o 
   8   7   6      208.49      193.87      6.19 o 
   9   7   6       20.70       18.10      4.81 o 
  10   7   6     1507.14     1552.57     50.08 o 
 -10   8   6      217.24      212.90      7.40 o 
  -9   8   6        0.14        1.79      1.41 o 
  -8   8   6     1391.27     1420.85     22.41 o 
  -7   8   6      131.85      125.99      3.14 o 
  -6   8   6     2101.99     2097.56     23.64 o 
  -5   8   6       45.88       51.41      3.05 o 
  -4   8   6     1161.21     1151.92     11.18 o 
  -3   8   6       24.64       37.73      2.51 o 
  -2   8   6     5723.93     6022.62     56.08 o 
  -1   8   6      479.38      495.94      8.49 o 
   0   8   6      496.03      520.14      9.66 o 
   1   8   6        0.11        0.99      1.19 o 
   2   8   6     2117.88     2278.94     37.32 o 
   3   8   6      243.25      237.63      5.27 o 
   4   8   6     1465.96     1425.25     16.71 o 
   5   8   6       98.88       90.67      3.31 o 
   6   8   6     1227.21     1249.77     20.59 o 
   7   8   6       24.46       14.63      2.41 o 
   8   8   6     1675.59     1685.42     27.85 o 
   9   8   6       46.59       41.53      3.29 o 
  10   8   6       13.12       12.74      4.51 o 
 -10   9   6     1136.61     1217.47     23.15 o 
  -9   9   6       30.36       19.66      5.07 o 
  -8   9   6      844.78      836.50     16.71 o 
  -7   9   6       14.60       17.03      3.94 o 
  -6   9   6     1430.09     1487.43     17.72 o 
  -5   9   6      212.97      210.88      5.82 o 
  -4   9   6     3897.45     3949.81     38.10 o 
  -3   9   6       26.64       26.36      2.89 o 
  -2   9   6      149.32      125.33      3.44 o 
  -1   9   6      504.66      509.13      6.72 o 
   0   9   6     3276.48     3481.84     45.55 o 
   1   9   6        2.56        4.68      1.29 o 
   2   9   6      663.11      634.03     12.11 o 
   3   9   6        3.66        2.12      1.17 o 
   4   9   6     1659.06     1613.43     19.32 o 
   5   9   6      828.60      843.74     13.57 o 
   6   9   6      713.75      696.41     23.19 o 
   7   9   6      106.50       98.37      3.08 o 
   8   9   6      103.76       88.69     10.08 o 
   9   9   6      119.12      113.86      4.47 o 
  -9  10   6       19.90       15.54      3.18 o 
  -8  10   6      957.08      970.30     17.30 o 
  -7  10   6      332.78      338.39      8.11 o 
  -6  10   6     1535.76     1500.03     37.18 o 
  -5  10   6       10.58        7.68      3.49 o 
  -4  10   6      522.05      493.05     16.10 o 
  -3  10   6      324.12      313.10     11.22 o 
  -2  10   6     2729.20     2785.20     31.68 o 
  -1  10   6      380.02      390.79     12.55 o 
   0  10   6      255.28      243.18      4.92 o 
   1  10   6        1.18        0.57      1.77 o 
   2  10   6     1803.80     1837.83     21.39 o 
   3  10   6      185.77      187.60      4.83 o 
   4  10   6      442.17      413.20     10.20 o 
   5  10   6       41.63       41.27      3.00 o 
   6  10   6      216.79      189.20      5.15 o 
   7  10   6      410.76      407.56     28.95 o 
   8  10   6     1052.98     1051.11     44.67 o 
  -7  11   6       10.04        7.70      2.98 o 
  -6  11   6      334.32      300.48     10.85 o 
  -5  11   6       29.30       17.64      4.37 o 
  -4  11   6     2915.80     2942.84     44.55 o 
  -3  11   6      106.63       94.76      5.99 o 
  -2  11   6        7.88        5.91      2.25 o 
  -1  11   6        4.73        0.45      3.10 o 
   0  11   6     2037.67     2080.29     36.60 o 
   1  11   6      526.76      577.85     10.41 o 
   2  11   6      750.31      750.42     12.21 o 
   3  11   6       85.49       82.11      3.07 o 
   4  11   6      485.56      470.45     11.15 o 
   5  11   6      144.06      144.38      4.36 o 
   6  11   6     1485.62     1554.52     46.50 o 
   7  11   6       23.27       15.13      5.32 o 
  -6  12   6     1019.45     1045.76     24.09 o 
  -5  12   6        4.03        4.85      1.43 o 
  -4  12   6       22.83       17.37      4.76 o 
  -3  12   6       69.24       60.86      3.81 o 
  -2  12   6     2797.82     2961.69     48.49 o 
  -1  12   6      303.11      313.23      7.73 o 
   0  12   6       61.36       46.81      8.26 o 
   1  12   6        0.86        0.66      2.42 o 
   2  12   6     1410.34     1389.77     26.93 o 
   3  12   6      301.39      315.51     10.43 o 
   4  12   6     1253.15     1337.39     21.73 o 
   5  12   6       20.91       24.31      5.63 o 
  -3  13   6        0.32       -1.06      4.17 o 
  -2  13   6        8.30        9.66      2.20 o 
  -1  13   6       91.95       96.88      3.61 o 
   0  13   6     1508.44     1552.05     34.73 o 
   1  13   6      145.11      135.65      4.52 o 
   2  13   6      437.79      428.91     12.00 o 
 -13   0   7      359.00      357.68     15.85 o 
 -11   0   7      655.86      654.58     14.80 o 
  -9   0   7     2660.14     2786.09     38.34 o 
  -7   0   7       46.39       46.84      2.98 o 
  -5   0   7     7665.16     7970.69     92.31 o 
  -3   0   7      987.79      973.27     31.20 o 
   3   0   7     8535.45     9617.49     86.03 o 
   5   0   7     3927.52     3617.16     72.12 o 
   7   0   7       20.00       21.97      3.43 o 
   9   0   7     3684.43     3959.79     78.09 o 
  11   0   7      282.55      251.00     10.20 o 
 -13   1   7      751.60      755.03     13.49 o 
 -12   1   7        0.75        0.34      2.13 o 
 -11   1   7     1428.86     1519.81     23.15 o 
 -10   1   7        0.46        1.34      0.95 o 
  -9   1   7      704.56      681.16     16.37 o 
  -8   1   7      279.07      257.30      5.03 o 
  -7   1   7     5984.62     6174.57     33.34 o 
  -6   1   7      149.06      144.55      3.57 o 
  -5   1   7     1825.42     1896.47     14.22 o 
  -4   1   7       35.18       60.81      2.36 o 
  -2   1   7      204.01      220.28      9.74 o 
  -1   1   7     7809.83     7935.00    330.34 o 
   0   1   7        4.04       15.27      0.97 o 
   1   1   7     1714.21     1439.75     24.99 o 
   2   1   7      348.42      375.39      3.51 o 
   4   1   7       49.34       43.05      4.32 o 
   5   1   7      192.34      155.92      3.78 o 
   6   1   7       46.90       51.20      2.00 o 
   7   1   7     2943.78     2809.91     21.39 o 
   8   1   7       58.61       50.06      4.48 o 
   9   1   7       71.24       71.35      4.58 o 
  10   1   7        9.34       10.81      2.03 o 
  11   1   7      933.75      947.74     16.25 o 
  12   1   7       36.39       35.54      4.63 o 
 -13   2   7      311.10      311.26      6.42 o 
 -12   2   7       40.33       35.61      4.58 o 
 -11   2   7      129.92      112.27      3.52 o 
 -10   2   7      159.65      158.33      4.98 o 
  -9   2   7     3162.06     3183.55     60.37 o 
  -8   2   7        6.79       17.95      2.43 o 
  -7   2   7       46.36       36.26      4.36 o 
  -6   2   7      192.20      183.24      4.74 o 
  -5   2   7     6119.20     6020.44     39.65 o 
  -4   2   7      238.75      221.74      4.67 o 
  -3   2   7      215.25      176.72      5.13 o 
  -2   2   7     1575.90     1504.54     15.12 o 
  -1   2   7     3734.49     3379.35     49.43 o 
   0   2   7      119.15      110.01      1.69 o 
   1   2   7    10437.28    11032.43     99.30 o 
   2   2   7       54.56       47.99      1.46 o 
   3   2   7      348.27      277.86      9.85 o 
   4   2   7        2.34       10.76      0.78 o 
   5   2   7     4282.88     4333.07     60.18 o 
   6   2   7      201.24      203.21      3.43 o 
   7   2   7      276.19      251.55      4.09 o 
   8   2   7        2.54        4.76      2.16 o 
   9   2   7     1911.99     1989.82     29.03 o 
  10   2   7       78.00       70.49      3.34 o 
  11   2   7      675.51      733.14     14.26 o 
  12   2   7       36.41       31.33      5.57 o 
 -12   3   7       15.08       11.13      2.47 o 
 -11   3   7     2051.03     2028.55     27.19 o 
 -10   3   7      149.16      142.71      5.15 o 
  -9   3   7      521.08      479.56     15.77 o 
  -8   3   7      360.07      390.86      6.19 o 
  -7   3   7     7511.20     7939.20    105.63 o 
  -6   3   7      314.54      258.45      5.90 o 
  -5   3   7        5.96       12.96      1.61 o 
  -4   3   7      173.40      207.90      8.62 o 
  -3   3   7     9535.16    10031.35    454.69 o 
  -2   3   7       67.76       61.11      1.62 o 
  -1   3   7     6158.77     5896.94     80.33 o 
   0   3   7       40.46       63.29      3.25 o 
   1   3   7     4928.06     4541.49     48.56 o 
   2   3   7      123.74      153.43      2.72 o 
   3   3   7     6180.92     5636.67     41.30 o 
   4   3   7       16.45       30.63      1.15 o 
   5   3   7        3.12        2.30      0.97 o 
   6   3   7     1128.01     1148.60      9.27 o 
   7   3   7     1319.82     1336.75     15.42 o 
   8   3   7       18.46       16.42      2.44 o 
   9   3   7      464.76      415.59     15.75 o 
  10   3   7       65.66       65.92      2.43 o 
  11   3   7      516.13      494.13     17.42 o 
  12   3   7       13.73        9.96      5.22 o 
 -12   4   7        6.28        5.52      1.89 o 
 -11   4   7      930.23      929.64     10.43 o 
 -10   4   7      216.83      204.97      4.53 o 
  -9   4   7     2249.72     2274.56     23.15 o 
  -8   4   7       24.22       27.45      3.22 o 
  -7   4   7     1052.68      942.66     11.42 o 
  -6   4   7       14.97       16.78      2.01 o 
  -5   4   7     7253.91     7753.73     71.67 o 
  -4   4   7      434.44      485.19      9.06 o 
  -3   4   7      620.71      600.85      5.07 o 
  -2   4   7      191.15      226.67      4.42 o 
   0   4   7      384.92      433.07      3.41 o 
   1   4   7     5234.61     4922.75     30.99 o 
   2   4   7       14.28       27.98      1.98 o 
   3   4   7     2234.13     2078.16     11.31 o 
   4   4   7       33.14       21.84      2.17 o 
   5   4   7     6350.27     6338.73     32.98 o 
   6   4   7       74.58       66.07      2.15 o 
   7   4   7       39.22       36.60      4.78 o 
   8   4   7       63.71       56.73      7.18 o 
   9   4   7     1972.58     2196.74     49.26 o 
  10   4   7       78.32       72.32      6.60 o 
  11   4   7      528.86      492.96     22.57 o 
 -12   5   7        2.19        1.33      1.67 o 
 -11   5   7      683.25      669.68     13.26 o 
 -10   5   7        0.07        2.99      2.45 o 
  -9   5   7      298.75      281.45      5.61 o 
  -8   5   7      179.18      139.65      3.35 o 
  -7   5   7     4135.28     4205.62     39.76 o 
  -6   5   7       52.97       67.53      3.46 o 
  -5   5   7        9.62        6.19      1.15 o 
  -4   5   7       20.76       22.34      2.78 o 
  -3   5   7     8250.57     8984.02     45.00 o 
  -2   5   7       47.27       46.72      2.02 o 
  -1   5   7     6284.82     6175.17     44.37 o 
   0   5   7      501.82      496.01      6.59 o 
   1   5   7     2658.46     2588.19     22.68 o 
   2   5   7     2330.02     2357.08     28.64 o 
   3   5   7     7803.40     7687.21    112.86 o 
   4   5   7      259.37      248.59      4.06 o 
   5   5   7      216.14      186.06      8.45 o 
   6   5   7      278.13      240.04      4.56 o 
   7   5   7     3677.77     3825.40     67.43 o 
   8   5   7       68.67       62.75      4.52 o 
   9   5   7      391.92      365.89     15.41 o 
  10   5   7       60.39       53.69     13.78 o 
  11   5   7     1120.70     1265.95     35.77 o 
 -11   6   7      199.13      173.26      5.43 o 
 -10   6   7        7.73        6.10      1.37 o 
  -9   6   7      913.65      905.67     15.14 o 
  -8   6   7       29.91       22.58      3.38 o 
  -7   6   7        1.04        0.69      0.93 o 
  -6   6   7        3.97        3.52      2.64 o 
  -5   6   7     4527.85     4653.34     64.74 o 
  -4   6   7       11.62        9.50      1.63 o 
  -3   6   7     1348.80     1303.09     10.84 o 
  -2   6   7       94.06      111.58      5.13 o 
  -1   6   7     2802.49     2776.82     21.90 o 
   0   6   7      133.26      136.13      2.82 o 
   1   6   7     6094.41     5911.01     85.50 o 
   2   6   7        0.08        8.40      1.05 o 
   3   6   7      580.72      490.35      7.55 o 
   4   6   7      381.25      359.58      7.39 o 
   5   6   7     4459.17     4579.85     74.57 o 
   6   6   7        9.14        4.95      1.41 o 
   7   6   7      125.52      117.98      3.58 o 
   8   6   7       50.39       57.31      4.85 o 
   9   6   7     1288.14     1383.97     43.15 o 
  10   6   7      116.43      118.15      7.64 o 
  11   6   7      522.72      549.32     19.80 o 
 -11   7   7      668.17      659.62     12.97 o 
 -10   7   7       48.47       42.41      2.97 o 
  -9   7   7       34.86       28.42      3.12 o 
  -8   7   7      456.82      428.35      8.09 o 
  -7   7   7     3346.26     3493.58     44.04 o 
  -6   7   7       16.21       12.21      2.23 o 
  -5   7   7      319.45      330.93      4.19 o 
  -4   7   7      121.85      111.90      2.83 o 
  -3   7   7     1587.46     1527.99     12.08 o 
  -2   7   7      500.32      495.87      7.79 o 
  -1   7   7     6643.07     6849.76     36.13 o 
   0   7   7        0.18        8.69      1.30 o 
   1   7   7     1311.44     1256.71      8.78 o 
   2   7   7        2.97        3.25      1.43 o 
   3   7   7     3354.92     3412.88     50.10 o 
   4   7   7      100.90      113.96      2.55 o 
   5   7   7        3.38        5.95      1.61 o 
   6   7   7        3.58        6.64      1.29 o 
   7   7   7     1742.93     1834.64     32.54 o 
   8   7   7       16.58       14.66      4.11 o 
   9   7   7     1064.05     1069.56     32.68 o 
  10   7   7       15.01       15.56      5.03 o 
 -10   8   7      250.81      213.99      7.27 o 
  -9   8   7     1453.87     1520.61     24.42 o 
  -8   8   7        1.39        1.06      1.14 o 
  -7   8   7      461.14      457.13      8.61 o 
  -6   8   7      522.38      487.50     13.12 o 
  -5   8   7     3330.08     3459.11     33.68 o 
  -4   8   7       29.50       25.03      3.39 o 
  -3   8   7      978.68      936.94      5.86 o 
  -2   8   7       20.84       30.83      1.66 o 
  -1   8   7     4398.32     4269.91     44.71 o 
   0   8   7      821.80      781.36     15.76 o 
   1   8   7     1690.15     1761.81     19.44 o 
   2   8   7      813.59      748.86     20.01 o 
   3   8   7      215.91      215.69      7.35 o 
   4   8   7       39.81       44.07      2.54 o 
   5   8   7     3707.20     3839.09     43.65 o 
   6   8   7        5.13        2.04      1.43 o 
   7   8   7        5.19        2.24      1.10 o 
   8   8   7        3.24        1.61      1.65 o 
   9   8   7      908.77      927.30     35.63 o 
  -9   9   7      345.23      354.35      7.32 o 
  -8   9   7      295.87      263.67      5.38 o 
  -7   9   7     2015.72     2084.86     46.07 o 
  -6   9   7        8.44        5.38      1.36 o 
  -5   9   7       16.74       13.02      1.74 o 
  -4   9   7      340.19      327.26     10.68 o 
  -3   9   7     5327.38     5653.50     66.13 o 
  -2   9   7      269.44      261.44      5.38 o 
  -1   9   7     1467.01     1487.17     17.89 o 
   0   9   7       39.81       28.85      2.80 o 
   1   9   7     2052.55     2112.14     24.22 o 
   2   9   7       58.14       62.20      2.44 o 
   3   9   7     1813.18     1857.80     21.43 o 
   4   9   7        4.04        2.70      1.21 o 
   5   9   7      145.59      162.90      4.42 o 
   6   9   7       45.12       41.06      3.12 o 
   7   9   7     1343.80     1316.99     50.57 o 
   8   9   7       72.87       77.91      4.37 o 
   9   9   7       99.10       91.51      6.87 o 
  -8  10   7       17.72       11.34      3.21 o 
  -7  10   7      123.92      121.86      5.50 o 
  -6  10   7      396.59      385.14     10.02 o 
  -5  10   7     1833.79     1834.88     34.30 o 
  -4  10   7      133.89      123.09      4.26 o 
  -3  10   7      684.52      670.25      7.87 o 
  -2  10   7      106.26      113.70      3.68 o 
  -1  10   7     1186.55     1184.92     14.46 o 
   0  10   7      324.04      323.16     10.22 o 
   1  10   7     2338.74     2423.47     45.66 o 
   2  10   7       20.52       13.81      2.63 o 
   3  10   7      311.38      299.70      7.73 o 
   4  10   7      318.62      332.84      6.39 o 
   5  10   7      982.09      911.52     29.35 o 
   6  10   7        7.84        4.79      1.53 o 
   7  10   7      153.33      153.65      7.40 o 
  -7  11   7     1077.32     1068.47     25.86 o 
  -6  11   7       31.45       19.38      5.33 o 
  -5  11   7       11.16        8.87      2.88 o 
  -4  11   7       37.35       48.74      4.06 o 
  -3  11   7     1226.85     1206.43     18.47 o 
  -2  11   7      486.17      482.21     12.38 o 
  -1  11   7      857.15      884.35     18.54 o 
   0  11   7      133.09      134.07      3.91 o 
   1  11   7      400.19      409.49      7.25 o 
   2  11   7      186.57      170.31      4.89 o 
   3  11   7     1576.83     1459.10     20.88 o 
   4  11   7        4.18        2.27      1.32 o 
   5  11   7        1.36        2.46      1.13 o 
   6  11   7       58.91       53.50      7.09 o 
  -5  12   7     1817.93     1851.80     42.19 o 
  -4  12   7      134.14       97.15      7.08 o 
  -3  12   7      162.57      162.46      6.80 o 
  -2  12   7        2.02        3.88      1.76 o 
  -1  12   7      938.36      902.51     20.47 o 
   0  12   7      148.85      151.34      6.60 o 
   1  12   7     1616.78     1654.45     51.37 o 
   2  12   7        1.41        0.25      1.61 o 
   3  12   7      362.99      321.46      6.65 o 
   4  12   7      159.40      144.47      2.70 o 
  -1  13   7      524.10      517.83     13.51 o 
   0  13   7        7.65        2.99      1.85 o 
   1  13   7      886.92      906.09     21.53 o 
 -12   0   8     1243.84     1300.29     31.39 o 
 -10   0   8       35.67       31.97      8.15 o 
  -8   0   8     5754.83     6322.72     45.23 o 
  -6   0   8       42.81       33.93      2.59 o 
  -4   0   8     1403.18     1322.68     75.26 o 
  -2   0   8     9370.52     9277.94     83.97 o 
   0   0   8     1685.96     1573.11     25.88 o 
   4   0   8      707.10      591.44     13.62 o 
   6   0   8      874.43      932.80     38.13 o 
   8   0   8     3364.46     3187.57     61.28 o 
  10   0   8      702.32      645.43     17.59 o 
  12   0   8     1119.89     1163.80     36.67 o 
 -12   1   8       51.31       40.73      4.52 o 
 -11   1   8        5.13        4.35      1.45 o 
 -10   1   8     2266.37     2470.10     38.08 o 
  -9   1   8      251.88      247.33      4.69 o 
  -8   1   8       73.59       78.78      4.47 o 
  -7   1   8     2111.32     2240.04     17.91 o 
  -6   1   8      640.77      613.65      5.90 o 
  -5   1   8      812.56      840.14     16.96 o 
  -4   1   8     2375.62     2330.04      9.63 o 
  -3   1   8      220.45      197.47      4.83 o 
  -2   1   8     7953.07     8147.33     42.46 o 
  -1   1   8     1156.41     1187.58     10.33 o 
   0   1   8    10130.86    10043.32     89.34 o 
   1   1   8      271.53      212.04      2.87 o 
   2   1   8       93.30      110.03      5.13 o 
   3   1   8      456.54      507.65      5.42 o 
   4   1   8     6636.32     7100.68     86.77 o 
   5   1   8      330.51      330.94      5.34 o 
   6   1   8     1551.75     1385.42     12.98 o 
   7   1   8        0.05        1.82      1.27 o 
   8   1   8     1827.50     1916.91     28.94 o 
   9   1   8      112.77      104.58      5.23 o 
  10   1   8     2019.06     2072.67     38.58 o 
  11   1   8       13.19        8.72      2.63 o 
  12   1   8       57.21       45.48      6.01 o 
 -12   2   8     1268.59     1312.54     33.39 o 
 -11   2   8        5.77        5.91      1.84 o 
 -10   2   8       44.93       41.61      4.41 o 
  -9   2   8       67.05       71.03      3.15 o 
  -8   2   8     3303.52     3390.92     35.47 o 
  -7   2   8      249.81      247.69      4.57 o 
  -6   2   8      598.93      546.53     12.25 o 
  -5   2   8       74.60       85.18      2.98 o 
  -4   2   8      974.43      861.48     14.92 o 
  -3   2   8      521.63      432.44      7.48 o 
  -2   2   8    10007.21    10909.61    699.37 o 
  -1   2   8      799.52      719.23      8.90 o 
   0   2   8      707.08      642.59      9.87 o 
   1   2   8      193.16      215.66      3.35 o 
   2   2   8     8933.64     8856.12     64.28 o 
   3   2   8       28.79       29.05      2.27 o 
   4   2   8      588.32      594.75     10.27 o 
   5   2   8        2.90        4.30      0.71 o 
   6   2   8      455.46      459.49     10.89 o 
   7   2   8        6.11       15.50      2.54 o 
   8   2   8     2171.63     2186.00     32.13 o 
   9   2   8       19.12       14.17      2.75 o 
  10   2   8      589.67      636.59     13.34 o 
  11   2   8        4.23        4.27      1.84 o 
  12   2   8      206.33      173.99      4.47 o 
 -12   3   8        2.16        2.79      1.71 o 
 -11   3   8       81.80       68.92      4.58 o 
 -10   3   8     2527.52     2487.56     39.93 o 
  -9   3   8      168.62      176.25      5.90 o 
  -8   3   8       66.27       75.27      4.71 o 
  -7   3   8      178.09      156.07      4.63 o 
  -6   3   8     3501.22     3519.35     48.07 o 
  -5   3   8       44.17       32.10      2.03 o 
  -4   3   8     1222.54     1173.78     24.56 o 
  -3   3   8       58.41       52.72      2.06 o 
  -2   3   8     3120.06     3062.67     41.27 o 
  -1   3   8      119.90      123.33      2.88 o 
   1   3   8     1302.75     1271.20     12.17 o 
   2   3   8     1583.91     1512.63     18.76 o 
   3   3   8      215.76      233.40      3.44 o 
   4   3   8     2365.15     2231.14     28.97 o 
   5   3   8        0.69        4.36      0.59 o 
   6   3   8      887.60      853.30     12.39 o 
   7   3   8        0.05        1.56      1.15 o 
   8   3   8      611.51      639.59     13.83 o 
   9   3   8      269.28      269.07      9.98 o 
  10   3   8     1251.97     1250.06     24.75 o 
 -12   4   8     1909.38     1967.90     31.85 o 
 -11   4   8       16.22       14.02      2.18 o 
 -10   4   8        0.15        0.38      1.54 o 
  -9   4   8       26.43       33.60      2.78 o 
  -8   4   8     3248.30     3237.20     32.96 o 
  -7   4   8        2.28        8.67      1.49 o 
  -6   4   8      678.07      743.68     13.47 o 
  -5   4   8     1184.44     1160.01     20.06 o 
  -4   4   8     3021.93     3144.48     36.85 o 
  -3   4   8      486.41      497.12     13.93 o 
  -2   4   8     7161.32     7307.84    133.08 o 
  -1   4   8       38.70       30.58      2.54 o 
   0   4   8      814.79      753.50      8.55 o 
   1   4   8      119.41       96.92      3.47 o 
   2   4   8     6329.93     6055.15     46.06 o 
   3   4   8     3016.03     3096.38     42.57 o 
   4   4   8      580.20      585.71      9.44 o 
   5   4   8      470.72      459.25      8.03 o 
   6   4   8     1758.58     1723.77     18.66 o 
   7   4   8       25.93       21.09      3.34 o 
   8   4   8     1240.88     1222.64     55.74 o 
   9   4   8       34.96       32.07      4.59 o 
  10   4   8      187.14      187.13     10.52 o 
  11   4   8      180.89      175.50     10.24 o 
 -12   5   8        4.32        5.54      1.86 o 
 -11   5   8       17.22       18.53      2.84 o 
 -10   5   8     1500.11     1482.45     20.99 o 
  -9   5   8       99.43       79.76      3.54 o 
  -8   5   8       99.78      112.35      3.08 o 
  -7   5   8      283.33      247.41      5.35 o 
  -6   5   8     2848.49     2988.21     27.75 o 
  -5   5   8       47.36       26.69      2.82 o 
  -4   5   8     1751.83     1781.86     10.12 o 
  -3   5   8      223.68      217.98      4.83 o 
  -2   5   8      771.54      781.13      8.94 o 
  -1   5   8      602.05      672.67      7.52 o 
   0   5   8     6791.94     6612.11    147.94 o 
   1   5   8      102.93      105.81      2.69 o 
   2   5   8       34.78       28.07      2.09 o 
   3   5   8      460.87      465.06      6.97 o 
   4   5   8     3229.04     3216.16     33.99 o 
   5   5   8        0.17        1.09      0.45 o 
   6   5   8     2089.65     2085.64     29.11 o 
   7   5   8       12.83       10.17      2.11 o 
   8   5   8     1010.93     1064.06     26.32 o 
   9   5   8      420.97      450.91     13.76 o 
  10   5   8      903.55      924.26     29.03 o 
  11   5   8        5.21        4.81      3.38 o 
 -11   6   8       14.83        5.38      2.34 o 
 -10   6   8        0.12        2.21      0.91 o 
  -9   6   8       54.51       49.88      4.24 o 
  -8   6   8     1192.48     1201.86     15.02 o 
  -7   6   8      296.95      284.59      5.98 o 
  -6   6   8     1108.80     1131.07     11.22 o 
  -5   6   8        9.38        8.66      1.87 o 
  -4   6   8     1562.28     1646.24     32.76 o 
  -3   6   8       99.02      136.96      3.50 o 
  -2   6   8     5430.05     5644.69     92.52 o 
  -1   6   8       53.99       45.24      2.77 o 
   0   6   8      128.61      114.86      2.92 o 
   1   6   8       60.39       66.61      2.16 o 
   2   6   8     2914.80     2823.50     15.39 o 
   3   6   8       55.35       57.12      2.45 o 
   4   6   8      885.95      912.89     10.37 o 
   5   6   8       35.73       31.91      3.35 o 
   6   6   8     1425.45     1448.80     35.30 o 
   7   6   8      112.03      124.68      6.17 o 
   8   6   8     1007.14     1014.45     33.55 o 
   9   6   8       17.32       20.33      7.41 o 
  10   6   8       18.56       21.83      6.23 o 
 -10   7   8     1037.40     1031.62     16.96 o 
  -9   7   8      165.70      142.25      4.15 o 
  -8   7   8       39.33       34.29      2.66 o 
  -7   7   8        0.56       -1.24      1.24 o 
  -6   7   8     1858.81     1879.82     20.18 o 
  -5   7   8       60.24       63.60      1.68 o 
  -4   7   8     1233.39     1276.77     12.77 o 
  -3   7   8       81.22       83.90      1.92 o 
  -2   7   8        7.85        9.89      1.37 o 
  -1   7   8      119.90      131.56      2.49 o 
   0   7   8     7141.42     7365.10     84.73 o 
   1   7   8      220.59      198.74      6.69 o 
   2   7   8      138.67      125.16      4.24 o 
   3   7   8      117.38      109.64      2.69 o 
   4   7   8     3028.10     3184.00     36.00 o 
   5   7   8      107.86      120.65      3.14 o 
   6   7   8      994.81      969.11     14.67 o 
   7   7   8       27.98       30.97      4.13 o 
   8   7   8      457.11      466.89     16.57 o 
   9   7   8       47.90       49.09      6.56 o 
  10   7   8      840.73      878.20     32.63 o 
 -10   8   8       23.47       18.38      3.96 o 
  -9   8   8        5.28        2.76      1.53 o 
  -8   8   8      777.49      805.92     16.23 o 
  -7   8   8     1065.48     1090.06     17.14 o 
  -6   8   8      887.43      832.36     11.16 o 
  -5   8   8        9.28       13.90      2.50 o 
  -4   8   8     2621.70     2663.81     25.73 o 
  -3   8   8       88.09       94.70      4.24 o 
  -2   8   8     2732.00     2868.69     39.54 o 
  -1   8   8      853.64      817.97     11.53 o 
   0   8   8      198.29      186.33      3.44 o 
   1   8   8      356.69      336.74      4.81 o 
   2   8   8     4109.00     4289.59     70.12 o 
   3   8   8        0.35        0.89      1.22 o 
   4   8   8      314.95      299.65      6.31 o 
   5   8   8        6.44        6.56      1.27 o 
   6   8   8     2664.59     2810.36    163.56 o 
   7   8   8        2.32        0.92      1.19 o 
   8   8   8      626.56      628.27     28.73 o 
   9   8   8       50.96       30.07     14.08 o 
  -9   9   8        1.17        2.19      1.54 o 
  -8   9   8      337.96      309.99     10.90 o 
  -7   9   8        2.21        1.64      1.08 o 
  -6   9   8     3230.94     3413.02     37.08 o 
  -5   9   8      706.08      732.12     13.05 o 
  -4   9   8     1035.28      990.81     13.85 o 
  -3   9   8       74.75       77.71      4.66 o 
  -2   9   8     1052.10      988.20     11.93 o 
  -1   9   8      224.20      222.79      5.02 o 
   0   9   8     2873.58     2967.38     33.67 o 
   1   9   8        1.24        0.38      2.46 o 
   2   9   8       85.41       77.62      8.43 o 
   3   9   8      269.53      260.96      8.53 o 
   4   9   8     1895.65     1897.20     41.30 o 
   5   9   8      200.23      207.90      4.62 o 
   6   9   8      871.83      760.11     78.03 o 
   7   9   8      142.37      143.80     10.68 o 
   8   9   8      515.86      513.19     18.69 o 
  -8  10   8     1826.99     1932.54    106.07 o 
  -7  10   8      121.00      109.21      8.03 o 
  -6  10   8      107.48       86.74      7.96 o 
  -5  10   8       46.00       51.97      4.28 o 
  -4  10   8      924.79      881.36     14.06 o 
  -3  10   8       62.16       60.70      2.79 o 
  -2  10   8     2068.02     2162.28     37.67 o 
  -1  10   8      350.23      343.96      7.63 o 
   0  10   8      274.31      250.13      6.03 o 
   1  10   8      221.23      205.17      5.12 o 
   2  10   8     2619.25     2751.76     56.90 o 
   3  10   8       20.80       23.08      2.94 o 
   4  10   8       98.17       88.32      6.10 o 
   5  10   8       36.77       34.05      2.97 o 
   6  10   8      734.17      716.55     38.35 o 
   7  10   8      167.07      157.15     10.10 o 
  -6  11   8      679.26      671.63     17.31 o 
  -5  11   8      113.94       93.84      4.24 o 
  -4  11   8     1253.93     1311.24     24.90 o 
  -3  11   8       70.24       58.66      3.91 o 
  -2  11   8      739.95      692.03     12.40 o 
  -1  11   8       88.39       87.61      2.57 o 
   0  11   8     1698.23     1801.88     45.03 o 
   1  11   8       29.54       27.64      3.24 o 
   2  11   8       50.85       46.14      2.30 o 
   3  11   8      103.84       92.58      4.92 o 
   4  11   8     1882.22     1972.55     42.62 o 
   5  11   8      213.96      233.28      9.66 o 
   6  11   8      218.80      191.17     10.56 o 
  -4  12   8     1183.74     1198.70     26.75 o 
  -3  12   8       87.94       77.12      4.77 o 
  -2  12   8      811.50      772.12     18.12 o 
  -1  12   8      334.97      347.80      8.14 o 
   0  12   8      140.06      125.57      5.48 o 
   1  12   8      117.89      127.28      6.39 o 
   2  12   8     2400.10     2497.63     17.88 o 
   3  12   8       96.61       99.25      2.75 o 
 -11   0   9      726.56      698.28     13.41 o 
  -9   0   9     2475.31     2629.99     67.04 o 
  -7   0   9     2344.75     2458.04     31.79 o 
  -5   0   9      215.20      186.29      6.13 o 
  -3   0   9        0.22       11.17      3.31 o 
   1   0   9     1500.62     1661.89     32.71 o 
   3   0   9     5313.47     5586.51     57.64 o 
   5   0   9     1979.21     1908.91     22.59 o 
   7   0   9      231.32      245.21      7.24 o 
   9   0   9     3756.06     3864.17     88.00 o 
  11   0   9       32.18       28.94      5.41 o 
 -12   1   9       61.49       49.64      3.71 o 
 -11   1   9      700.87      717.57     12.25 o 
 -10   1   9       34.56       38.53      2.05 o 
  -9   1   9      860.50      877.84     14.20 o 
  -8   1   9        6.85        7.51      1.55 o 
  -7   1   9     3412.09     3453.14     31.26 o 
  -6   1   9      103.77       94.57      3.05 o 
  -5   1   9       25.98       31.85      1.90 o 
  -4   1   9      397.85      376.15      7.17 o 
  -3   1   9     8040.48     8242.75     41.25 o 
  -2   1   9       36.72       43.66      1.38 o 
  -1   1   9      591.89      722.49     10.36 o 
   0   1   9      272.14      252.38      3.83 o 
   1   1   9     6786.82     6903.00     67.73 o 
   2   1   9      304.29      355.99     14.99 o 
   3   1   9     3920.31     4021.63     34.18 o 
   4   1   9      839.29      865.12     12.49 o 
   5   1   9     1242.23     1247.96     14.98 o 
   6   1   9       48.58       36.30      2.72 o 
   7   1   9     2584.30     2618.69     35.26 o 
   8   1   9       38.24       42.58      3.31 o 
   9   1   9        9.74       15.60      3.41 o 
  10   1   9       16.62       11.24      2.53 o 
  11   1   9     1117.38     1175.93     23.74 o 
 -12   2   9      130.54      108.79      7.26 o 
 -11   2   9     1502.45     1566.49     22.35 o 
 -10   2   9        3.99        3.92      2.01 o 
  -9   2   9     2056.28     2133.68     30.47 o 
  -8   2   9      102.42       89.10      4.24 o 
  -7   2   9      596.01      589.25     10.91 o 
  -6   2   9       34.66       32.74      2.04 o 
  -5   2   9     4146.17     4156.90     51.79 o 
  -4   2   9        3.92        5.09      1.89 o 
  -3   2   9      239.39      205.43      8.24 o 
  -2   2   9     1190.62     1097.00     11.97 o 
   0   2   9       73.49       45.87      1.14 o 
   1   2   9      849.77      899.07      9.60 o 
   2   2   9       56.05       36.17      1.69 o 
   3   2   9     3636.29     3553.95     68.69 o 
   4   2   9       62.22       42.93      3.57 o 
   5   2   9     3912.86     3922.27    145.44 o 
   6   2   9       62.26       68.65      1.97 o 
   7   2   9      629.61      661.74     15.73 o 
   8   2   9        0.71       -0.32      2.06 o 
   9   2   9     2752.02     2830.02     60.58 o 
  10   2   9        3.78        4.34      1.93 o 
  11   2   9       27.11       15.28      3.61 o 
 -12   3   9       12.75        7.11      1.66 o 
 -11   3   9     1338.25     1335.72     25.93 o 
 -10   3   9       96.42       99.09      4.19 o 
  -9   3   9     2227.20     2232.50     24.18 o 
  -8   3   9      131.84      122.21      3.18 o 
  -7   3   9     3017.96     3056.66     29.31 o 
  -6   3   9        1.30        6.54      1.52 o 
  -5   3   9      719.20      696.35     10.85 o 
  -4   3   9      573.87      615.84     10.66 o 
  -3   3   9     6851.42     6995.31     68.05 o 
  -2   3   9      480.03      480.64      5.80 o 
  -1   3   9       31.97       35.52      3.05 o 
   0   3   9       49.71       37.73      3.88 o 
   1   3   9     6790.86     6538.64    126.95 o 
   2   3   9      277.26      225.08      4.64 o 
   3   3   9     1479.95     1388.48      9.39 o 
   4   3   9      601.15      569.49     10.81 o 
   5   3   9      980.28      990.32     12.50 o 
   6   3   9      108.49       90.63      2.74 o 
   7   3   9     2325.59     2225.24     33.37 o 
   8   3   9       28.84       20.76      2.79 o 
   9   3   9       25.32       29.71      4.53 o 
  10   3   9        0.25       -3.27      3.51 o 
  11   3   9     1350.35     1444.48     42.04 o 
 -12   4   9        7.44        2.45      1.28 o 
 -11   4   9     1013.62     1030.05     23.59 o 
 -10   4   9       46.10       45.89      2.94 o 
  -9   4   9      716.36      667.21      6.40 o 
  -8   4   9       49.82       54.00      2.65 o 
  -7   4   9     1233.72     1132.91     15.33 o 
  -6   4   9      539.44      530.38     14.46 o 
  -5   4   9     2901.71     3065.79     28.28 o 
  -4   4   9       25.64       27.33      2.28 o 
  -3   4   9      695.98      757.46     10.60 o 
  -2   4   9       69.67       61.23      2.58 o 
  -1   4   9     8237.51     8413.49     42.15 o 
   0   4   9      137.50      147.93      2.60 o 
   1   4   9      168.45      142.90      3.35 o 
   2   4   9      252.85      221.93      4.82 o 
   3   4   9     7979.55     7962.72    109.09 o 
   4   4   9        4.62        6.89      0.94 o 
   5   4   9     1570.83     1503.76     37.65 o 
   6   4   9        1.87        0.70      3.00 o 
   7   4   9      307.07      314.31      7.22 o 
   8   4   9       54.36       49.54      2.67 o 
   9   4   9     2170.39     2307.69     63.49 o 
  10   4   9       57.85       46.05     14.72 o 
  11   4   9       11.04        4.72      3.83 o 
 -11   5   9      343.20      328.33      7.72 o 
 -10   5   9       65.36       64.26      4.24 o 
  -9   5   9      612.77      568.88      7.11 o 
  -8   5   9       58.44       52.83      3.21 o 
  -7   5   9     2057.18     2182.27     24.81 o 
  -6   5   9       22.92       20.51      3.10 o 
  -5   5   9      344.87      345.18      6.54 o 
  -4   5   9       22.54       21.58      2.67 o 
  -3   5   9     4446.07     4666.09     39.89 o 
  -2   5   9      550.29      605.22      9.19 o 
  -1   5   9      273.68      242.73      5.30 o 
   0   5   9      192.26      212.34      4.66 o 
   1   5   9     7609.30     7423.94     67.74 o 
   2   5   9      141.26      121.16      2.65 o 
   3   5   9     1068.80     1052.40      9.22 o 
   4   5   9      302.36      271.96      6.66 o 
   5   5   9     1130.89     1060.06     23.58 o 
   6   5   9       98.45       77.41      3.04 o 
   7   5   9     3098.75     2576.72     53.27 o 
   8   5   9        2.90       -0.07      3.78 o 
   9   5   9       61.97       73.48      4.27 o 
  10   5   9       42.30       29.56     10.91 o 
 -11   6   9      928.12      905.30     36.43 o 
 -10   6   9       20.46       17.97      3.08 o 
  -9   6   9      549.05      543.15      4.90 o 
  -8   6   9        0.69        0.95      2.15 o 
  -7   6   9      455.63      449.35     14.02 o 
  -6   6   9        0.78        1.92      1.26 o 
  -5   6   9     3192.18     3301.90     31.51 o 
  -4   6   9       74.99       86.93      2.24 o 
  -3   6   9        0.27        2.98      1.50 o 
  -2   6   9      899.46      998.48      9.96 o 
  -1   6   9     4044.51     4033.16     30.23 o 
   0   6   9       36.60       40.87      1.44 o 
   1   6   9      383.91      378.31     11.75 o 
   2   6   9       29.29       35.33      1.44 o 
   3   6   9     2267.46     2192.83     42.95 o 
   4   6   9       69.88       73.78      2.04 o 
   5   6   9     4785.76     5205.16    107.62 o 
   6   6   9       19.15       22.95      4.18 o 
   7   6   9      188.14      194.89     12.20 o 
   8   6   9      435.54      474.36     16.95 o 
   9   6   9     1766.39     1880.29     58.32 o 
  10   6   9        2.41        3.62      2.81 o 
 -10   7   9       32.38       24.46      3.78 o 
  -9   7   9     1426.02     1419.08     38.45 o 
  -8   7   9        0.53        1.49      1.02 o 
  -7   7   9      822.94      833.84     13.30 o 
  -6   7   9      263.55      258.39      7.75 o 
  -5   7   9       42.40       40.13      1.85 o 
  -4   7   9       58.28       60.65      2.00 o 
  -3   7   9     3300.15     3401.32     31.99 o 
  -2   7   9      260.27      252.89      4.88 o 
  -1   7   9      365.01      370.33      6.83 o 
   0   7   9       17.39       10.12      1.50 o 
   1   7   9     4369.11     4381.23     72.29 o 
   2   7   9      119.60      117.25      2.18 o 
   3   7   9     1617.00     1694.36     22.85 o 
   4   7   9        6.42        4.47      0.93 o 
   5   7   9      586.94      625.86     42.63 o 
   6   7   9       10.81        4.63      1.54 o 
   7   7   9     3087.93     3315.40     93.51 o 
   8   7   9       82.79       87.23      5.09 o 
   9   7   9        4.13        7.91      3.53 o 
  -9   8   9      225.14      227.08      8.43 o 
  -8   8   9      164.13      130.05      3.22 o 
  -7   8   9      379.22      378.57      3.25 o 
  -6   8   9       57.45       53.12      4.43 o 
  -5   8   9     2739.24     2816.12     33.21 o 
  -4   8   9       10.27       10.37      1.77 o 
  -3   8   9       98.79       88.66      3.17 o 
  -2   8   9       35.34       41.52      3.80 o 
  -1   8   9     2655.22     2620.21     29.38 o 
   0   8   9       34.53       34.70      2.24 o 
   1   8   9      178.61      190.21      4.12 o 
   2   8   9      217.30      208.94      4.37 o 
   3   8   9     2257.04     2332.67     67.84 o 
   4   8   9        3.87        0.77      0.78 o 
   5   8   9     1995.04     2002.87     52.87 o 
   6   8   9      112.96      104.77      4.63 o 
   7   8   9       91.78      109.38      5.61 o 
   8   8   9       24.07       25.69      7.56 o 
  -8   9   9       28.28       17.34      5.90 o 
  -7   9   9     1226.98     1239.73     27.06 o 
  -6   9   9       54.19       58.51      2.30 o 
  -5   9   9      359.25      362.02      5.22 o 
  -4   9   9      340.79      339.85      7.81 o 
  -3   9   9     2135.94     2135.30     29.63 o 
  -2   9   9       94.24       88.48      3.76 o 
  -1   9   9        1.31        0.43      1.03 o 
   0   9   9      293.05      264.31      8.55 o 
   1   9   9     2391.14     2406.10     30.36 o 
   2   9   9       38.12       28.64      3.39 o 
   3   9   9      557.95      524.74     11.31 o 
   4   9   9       78.61       76.90      3.10 o 
   5   9   9      333.97      329.48      8.40 o 
   6   9   9      215.63      205.26     12.59 o 
   7   9   9     1221.82     1204.58     36.61 o 
  -7  10   9      183.49      182.51     11.35 o 
  -6  10   9       41.32       42.10      5.99 o 
  -5  10   9     1810.69     1812.35     36.63 o 
  -4  10   9      258.30      252.67      5.67 o 
  -3  10   9       20.90       24.67      3.95 o 
  -2  10   9      248.91      220.72      5.21 o 
  -1  10   9     2253.27     2300.13     40.05 o 
   0  10   9      123.18      128.30      4.87 o 
   1  10   9      420.05      403.36      4.41 o 
   2  10   9      314.90      304.25      5.15 o 
   3  10   9     1430.34     1419.52     23.57 o 
   4  10   9      132.99      131.79      4.75 o 
   5  10   9      765.05      706.93      8.57 o 
   6  10   9       89.51       85.72      6.28 o 
  -6  11   9       57.78       39.85      3.27 o 
  -5  11   9        7.03        2.06      1.30 o 
  -4  11   9        9.01        6.13      2.38 o 
  -3  11   9     2322.32     2369.79     52.04 o 
  -2  11   9      245.97      252.01      4.99 o 
  -1  11   9        0.37        0.66      0.95 o 
   0  11   9        4.02        3.77      1.69 o 
   1  11   9     1299.73     1271.86     20.30 o 
   2  11   9      134.83      133.53      4.18 o 
   3  11   9      983.17      969.31     46.68 o 
   4  11   9       33.26       24.63      5.20 o 
   5  11   9      408.94      381.60     25.10 o 
  -3  12   9        0.03        2.48      1.79 o 
  -2  12   9        7.02        6.33      3.12 o 
  -1  12   9     1646.50     1672.34     41.69 o 
   0  12   9      125.92      115.84      3.26 o 
   1  12   9       57.16       47.31      4.81 o 
   2  12   9        3.42        1.32      1.17 o 
 -12   0  10     1222.59     1240.93     28.81 o 
 -10   0  10      953.50      988.83     19.09 o 
  -8   0  10     1166.53     1129.55     70.10 o 
  -6   0  10       20.71       44.65      4.76 o 
  -4   0  10     2201.54     2150.00     62.86 o 
  -2   0  10     1047.61     1049.81     16.17 o 
   0   0  10     1150.97      955.20     25.65 o 
   2   0  10     2229.57     2471.56     35.79 o 
   4   0  10       17.12       63.16      7.34 o 
   6   0  10     4490.27     4462.86     83.14 o 
   8   0  10      515.82      503.48     27.74 o 
  10   0  10     1350.09     1373.74     36.40 o 
 -12   1  10      850.50      869.94     15.66 o 
 -11   1  10       13.96        6.90      1.92 o 
 -10   1  10      907.93      940.02     24.93 o 
  -9   1  10        1.70        4.41      1.30 o 
  -8   1  10        1.69        2.34      1.51 o 
  -7   1  10       75.06       83.06      4.07 o 
  -6   1  10     1634.36     1674.94     13.37 o 
  -5   1  10       20.65       19.88      1.56 o 
  -4   1  10      441.09      399.93      4.01 o 
  -3   1  10      323.93      342.04     10.47 o 
  -2   1  10     7051.22     7039.05     72.55 o 
  -1   1  10      115.16      118.41      3.46 o 
   0   1  10     1456.00     1493.48     24.38 o 
   1   1  10       35.10       27.58      0.98 o 
   2   1  10      663.04      674.62      7.18 o 
   3   1  10      307.35      340.21      4.91 o 
   4   1  10     4573.26     4793.61     61.35 o 
   5   1  10      202.21      211.47     13.84 o 
   6   1  10       52.35       27.78      3.14 o 
   7   1  10       37.34       40.85      4.32 o 
   8   1  10     4192.56     4434.32    102.77 o 
   9   1  10        1.64        0.94      1.52 o 
  10   1  10      541.16      542.15     11.56 o 
  11   1  10       14.41        9.53      2.57 o 
 -12   2  10     1120.13     1164.23     19.34 o 
 -11   2  10       24.30       23.33      4.26 o 
 -10   2  10        7.07        6.35      1.09 o 
  -9   2  10       90.41      100.66      3.60 o 
  -8   2  10     2374.01     2414.61     23.87 o 
  -7   2  10       47.03       47.62      2.85 o 
  -6   2  10     2097.33     2124.73     38.28 o 
  -5   2  10       17.69       23.51      2.83 o 
  -4   2  10     4957.87     5100.20     51.30 o 
  -3   2  10      459.51      451.96      4.34 o 
  -2   2  10     3010.78     3079.14     36.52 o 
  -1   2  10      441.45      429.67      5.10 o 
   0   2  10     1565.59     1497.14     13.98 o 
   1   2  10      174.76      129.83      2.98 o 
   2   2  10     3142.46     3275.55     25.00 o 
   3   2  10       29.92       22.26      4.91 o 
   4   2  10        0.41        3.64      1.74 o 
   5   2  10      111.84      108.13      3.45 o 
   6   2  10     3761.00     3750.60    118.77 o 
   7   2  10        7.59        6.40      1.83 o 
   8   2  10      299.08      243.71      7.69 o 
   9   2  10       10.86        7.58      1.53 o 
  10   2  10      446.39      406.99     13.77 o 
  11   2  10        4.59        3.65      1.20 o 
 -11   3  10       10.87        7.82      1.84 o 
 -10   3  10     1979.23     2006.63     23.53 o 
  -9   3  10       29.13       29.00      4.08 o 
  -8   3  10        0.65        1.77      1.03 o 
  -7   3  10       19.12       28.28      2.66 o 
  -6   3  10     2529.83     2602.57     24.70 o 
  -5   3  10        0.07        1.30      0.90 o 
  -4   3  10      898.44      835.38     14.75 o 
  -3   3  10      204.84      186.86      4.24 o 
  -2   3  10     5104.68     5259.95     59.54 o 
  -1   3  10      805.04      830.96      7.69 o 
   0   3  10     1633.62     1583.19     41.58 o 
   1   3  10       35.71       36.39      1.13 o 
   2   3  10      871.96      799.50     12.94 o 
   3   3  10       10.83       19.14      3.20 o 
   4   3  10     4360.54     4315.76    129.23 o 
   5   3  10       23.45       27.93      4.53 o 
   6   3  10       18.64       19.59      2.86 o 
   7   3  10       73.62       71.92      4.02 o 
   8   3  10     2041.43     2108.47     54.09 o 
   9   3  10      114.69      114.08      6.13 o 
  10   3  10      561.75      563.36     25.68 o 
 -11   4  10       12.79        9.22      1.72 o 
 -10   4  10      608.56      596.04      9.36 o 
  -9   4  10        2.37        2.83      1.07 o 
  -8   4  10     2145.80     2138.66     22.75 o 
  -7   4  10       36.29       30.83      3.75 o 
  -6   4  10      241.89      254.87      6.11 o 
  -5   4  10       75.02       63.10      4.23 o 
  -4   4  10     3795.33     4087.98     38.55 o 
  -3   4  10      155.50      150.35      3.17 o 
  -2   4  10     1020.78     1004.25     11.79 o 
  -1   4  10      283.52      272.63      5.45 o 
   0   4  10     3380.16     3348.66     64.13 o 
   1   4  10      699.37      734.28     10.98 o 
   2   4  10     1258.61     1174.33     11.60 o 
   3   4  10      387.58      389.89      6.87 o 
   4   4  10       41.80       31.61      3.26 o 
   5   4  10        8.42        7.64      1.40 o 
   6   4  10     2845.23     2872.08     65.07 o 
   7   4  10       91.76       88.32      4.20 o 
   8   4  10       47.11       41.53      9.72 o 
   9   4  10       42.74       33.98      9.70 o 
  10   4  10      444.35      469.94     14.49 o 
 -11   5  10        8.85        4.09      1.05 o 
 -10   5  10     1030.96     1025.51     18.40 o 
  -9   5  10        7.04       11.03      1.67 o 
  -8   5  10       23.63       22.55      2.18 o 
  -7   5  10      107.40       89.41      4.04 o 
  -6   5  10     2450.99     2522.32     25.22 o 
  -5   5  10      153.01      133.28      2.64 o 
  -4   5  10      757.86      812.96     14.11 o 
  -3   5  10       80.92       73.76      2.37 o 
  -2   5  10     3018.85     3251.24     68.22 o 
  -1   5  10      143.66      169.46      3.48 o 
   0   5  10      804.05      773.28     11.66 o 
   1   5  10      216.76      190.88      3.34 o 
   2   5  10      795.76      734.01     11.41 o 
   3   5  10      310.23      316.97      5.83 o 
   4   5  10     3374.95     3422.58    102.03 o 
   5   5  10       13.11       14.50      4.79 o 
   6   5  10      136.18      121.38      9.01 o 
   7   5  10       58.55       51.71      6.48 o 
   8   5  10     1786.46     1973.37     40.61 o 
   9   5  10      443.40      503.95     24.46 o 
  10   5  10      201.69      180.85      7.96 o 
 -10   6  10       98.18       87.62      3.22 o 
  -9   6  10       79.07       67.94      4.03 o 
  -8   6  10     1824.04     1890.28     24.71 o 
  -7   6  10       21.47       25.44      3.63 o 
  -6   6  10      652.86      645.73      9.19 o 
  -5   6  10        0.14        3.07      0.78 o 
  -4   6  10     1283.85     1263.18     12.19 o 
  -3   6  10      318.20      312.97      4.78 o 
  -2   6  10     1515.24     1569.82     14.64 o 
  -1   6  10        5.92        8.41      1.09 o 
   0   6  10      402.87      369.04      6.59 o 
   1   6  10       13.88        8.31      1.37 o 
   2   6  10     3207.46     3302.68     53.79 o 
   3   6  10      194.67      192.27      7.56 o 
   4   6  10      114.69      110.72      5.96 o 
   5   6  10       33.11       28.77      3.95 o 
   6   6  10     2545.50     2718.84     65.62 o 
   7   6  10       84.94       77.24      8.79 o 
   8   6  10      461.38      448.01      6.96 o 
   9   6  10        8.21        6.13      4.37 o 
 -10   7  10     1050.19     1080.47     20.51 o 
  -9   7  10       18.54       12.40      2.61 o 
  -8   7  10       50.22       51.28      3.65 o 
  -7   7  10       98.26       96.46      4.14 o 
  -6   7  10     2424.76     2582.25     30.28 o 
  -5   7  10      203.70      216.71      6.06 o 
  -4   7  10      728.90      693.23     10.72 o 
  -3   7  10       26.14       32.84      1.88 o 
  -2   7  10      545.02      481.13      8.45 o 
  -1   7  10      793.90      797.91      8.28 o 
   0   7  10     2619.52     2709.85     44.47 o 
   1   7  10      152.61      145.88      3.52 o 
   2   7  10     1080.50     1040.94     24.12 o 
   3   7  10       41.97       39.16      4.80 o 
   4   7  10     2738.33     2827.59    102.83 o 
   5   7  10       16.17       19.21      4.20 o 
   6   7  10       95.29       83.35     11.54 o 
   7   7  10       18.71       21.32      6.19 o 
   8   7  10      853.48      879.87     29.00 o 
   9   7  10        8.35        5.07      2.98 o 
  -9   8  10      434.52      419.03      7.78 o 
  -8   8  10     1559.06     1632.00     25.20 o 
  -7   8  10       68.11       64.19      3.10 o 
  -6   8  10      109.97      100.36      5.05 o 
  -5   8  10       14.51       15.98      2.12 o 
  -4   8  10     1994.43     2065.85     24.33 o 
  -3   8  10      402.32      426.72     13.09 o 
  -2   8  10      593.99      548.80     16.90 o 
  -1   8  10        0.70        1.08      1.36 o 
   0   8  10     2351.98     2300.64     40.24 o 
   1   8  10      274.98      277.60      8.72 o 
   2   8  10     1308.12     1339.89     16.40 o 
   3   8  10       36.42       25.78      4.94 o 
   4   8  10       71.50       66.99      9.05 o 
   5   8  10        0.10       -1.05      2.91 o 
   6   8  10     1928.07     2072.52     55.21 o 
   7   8  10        0.78       -0.55      3.64 o 
   8   8  10       28.62       17.61      7.44 o 
  -8   9  10      205.76      193.90      7.94 o 
  -7   9  10      144.33      127.93      5.72 o 
  -6   9  10     1208.45     1219.09     24.62 o 
  -5   9  10      233.07      225.96      5.18 o 
  -4   9  10      326.46      314.06      5.58 o 
  -3   9  10      117.76      134.12      4.40 o 
  -2   9  10     1996.17     2005.40     34.82 o 
  -1   9  10      324.71      302.31      7.26 o 
   0   9  10      302.53      295.97      6.55 o 
   1   9  10      130.18      116.70      3.27 o 
   2   9  10      490.78      450.72     10.41 o 
   3   9  10      270.79      278.41      6.02 o 
   4   9  10     2051.42     2159.83     47.43 o 
   5   9  10       51.62       37.59     12.84 o 
   6   9  10        0.44        4.66      2.93 o 
   7   9  10       97.89       89.15      4.73 o 
  -7  10  10      261.84      242.04      9.05 o 
  -6  10  10       26.70       20.21      5.54 o 
  -5  10  10       94.34       87.57      3.75 o 
  -4  10  10     1123.55     1115.53     17.67 o 
  -3  10  10       87.72       75.74      3.96 o 
  -2  10  10      610.34      600.41      8.36 o 
  -1  10  10       29.13       24.74      4.02 o 
   0  10  10     1143.73     1164.65     20.88 o 
   1  10  10      340.39      326.43      6.74 o 
   2  10  10     1680.30     1771.14     59.54 o 
   3  10  10        9.48       12.04      2.55 o 
   4  10  10      206.03      203.05      8.96 o 
   5  10  10       20.03       13.99      5.70 o 
   6  10  10      964.67     1002.06     32.60 o 
  -5  11  10       26.78       16.24      4.46 o 
  -4  11  10      230.73      236.72      6.92 o 
  -3  11  10       11.54        9.62      1.72 o 
  -2  11  10      734.32      701.13     15.14 o 
  -1  11  10      114.47      105.15      3.75 o 
   0  11  10     1196.51     1253.91     26.56 o 
   1  11  10        6.88        3.86      1.19 o 
   2  11  10      403.70      417.50      9.20 o 
   3  11  10       95.98      109.38      4.80 o 
   4  11  10     1054.06      959.87     56.39 o 
 -11   0  11     1907.25     1975.44     76.30 o 
  -9   0  11      207.71      164.95      6.02 o 
  -7   0  11     2475.37     2524.95     36.81 o 
  -5   0  11     2075.87     2047.44     22.85 o 
  -3   0  11     1449.21     1360.19     15.32 o 
  -1   0  11     5074.37     5337.83     74.20 o 
   1   0  11       13.49       19.83      1.24 o 
   3   0  11     5788.20     6192.05     68.88 o 
   5   0  11      162.75      170.02      5.08 o 
   7   0  11     1720.40     1845.18     37.78 o 
   9   0  11     1851.76     1783.32     36.45 o 
 -11   1  11       41.54       30.20      2.84 o 
 -10   1  11      130.81      118.32      8.02 o 
  -9   1  11     2630.01     2711.42     52.28 o 
  -8   1  11      284.12      275.14      8.47 o 
  -7   1  11     1280.52     1277.11     14.31 o 
  -6   1  11      567.35      573.05     23.34 o 
  -5   1  11      927.94      908.73      7.18 o 
  -4   1  11       82.18       74.94      2.40 o 
  -3   1  11     7679.66     8070.16     75.64 o 
  -2   1  11      132.65      124.96      2.99 o 
  -1   1  11      428.47      394.69      5.82 o 
   0   1  11      400.31      400.83      6.54 o 
   1   1  11     1118.17     1132.07     11.15 o 
   2   1  11      482.71      444.85      9.81 o 
   3   1  11      349.39      355.91      7.99 o 
   4   1  11       62.14       74.97      8.23 o 
   5   1  11     2613.61     2845.31     67.08 o 
   6   1  11      199.18      202.74      5.88 o 
   7   1  11     1102.33     1017.28     15.55 o 
   8   1  11        4.68        2.68      1.60 o 
   9   1  11      522.73      528.62     16.05 o 
  10   1  11       36.06       35.82      3.22 o 
 -11   2  11     1862.49     1881.05     27.69 o 
 -10   2  11        5.78        5.35      1.34 o 
  -9   2  11      387.09      378.69     12.48 o 
  -8   2  11        4.01        3.99      1.43 o 
  -7   2  11     2225.52     2251.07     23.11 o 
  -6   2  11        4.47        2.39      0.89 o 
  -5   2  11     2400.98     2363.53     53.50 o 
  -4   2  11       33.63       33.03      1.88 o 
  -3   2  11     1004.18     1002.18     27.92 o 
  -2   2  11      491.56      496.95      7.58 o 
  -1   2  11     4669.32     4893.03     66.25 o 
   0   2  11        7.87        5.41      0.75 o 
   1   2  11       56.23       53.59      2.57 o 
   2   2  11       35.51       24.23      1.14 o 
   3   2  11     2489.49     2519.88     46.50 o 
   4   2  11       15.00       21.07      1.83 o 
   5   2  11      740.74      694.84     16.85 o 
   6   2  11       19.99       23.60      4.14 o 
   7   2  11     1401.23     1427.33     21.56 o 
   8   2  11       26.19       23.95      3.67 o 
   9   2  11     1455.95     1577.08     29.81 o 
  10   2  11       34.23       24.12      2.96 o 
 -11   3  11       57.79       59.30      5.66 o 
 -10   3  11       57.31       53.16      3.35 o 
  -9   3  11     2822.77     2923.63     37.24 o 
  -8   3  11       83.54       73.23      2.38 o 
  -7   3  11      964.48      946.23     10.58 o 
  -6   3  11      176.11      152.72      4.91 o 
  -5   3  11      979.34      942.32      7.41 o 
  -4   3  11      628.00      576.32      9.00 o 
  -3   3  11     4151.12     4392.64     55.05 o 
  -2   3  11       72.36       82.04      2.69 o 
  -1   3  11      113.20      108.47      2.84 o 
   0   3  11      675.12      649.76      9.79 o 
   1   3  11     3488.66     3596.80     60.27 o 
   2   3  11      331.61      350.21      6.32 o 
   3   3  11       18.86       15.61      2.48 o 
   4   3  11        5.69       10.87      2.47 o 
   5   3  11     2362.45     2370.80     76.25 o 
   6   3  11       20.02       16.97      2.57 o 
   7   3  11      856.50      845.47     15.28 o 
   8   3  11       50.67       46.07      7.06 o 
   9   3  11      669.35      701.75     19.56 o 
  10   3  11        0.09        0.53      1.99 o 
 -11   4  11     1755.73     1792.75     29.15 o 
 -10   4  11        0.98       -0.65      1.60 o 
  -9   4  11      181.27      167.34      3.85 o 
  -8   4  11        5.68        8.17      1.21 o 
  -7   4  11     2549.45     2573.15     25.96 o 
  -6   4  11        0.46       -0.10      1.11 o 
  -5   4  11     2524.80     2656.19     25.20 o 
  -4   4  11       16.92       16.68      2.24 o 
  -3   4  11     2277.71     2310.29     24.31 o 
  -2   4  11      317.15      304.56      5.09 o 
  -1   4  11     3803.48     3928.51     29.18 o 
   0   4  11       13.68        8.63      1.30 o 
   1   4  11     1016.03      989.07     23.56 o 
   2   4  11      563.55      476.70      9.77 o 
   3   4  11     3569.81     3605.25     47.43 o 
   4   4  11      501.01      498.44      9.49 o 
   5   4  11      312.73      289.21      7.90 o 
   6   4  11       43.42       42.53      3.49 o 
   7   4  11     2208.88     2378.43     73.01 o 
   8   4  11        5.14        3.20      2.03 o 
   9   4  11      599.58      581.78     26.36 o 
  10   4  11      143.54      171.52      5.67 o 
 -10   5  11        0.02        0.48      1.45 o 
  -9   5  11     1558.47     1484.63     21.30 o 
  -8   5  11       47.32       62.71      5.15 o 
  -7   5  11     2093.41     2164.06     31.27 o 
  -6   5  11        7.37        6.40      1.72 o 
  -5   5  11     1871.97     1933.00     19.48 o 
  -4   5  11        6.21       11.64      2.45 o 
  -3   5  11     2556.18     2574.66     28.41 o 
  -2   5  11        5.91        5.98      0.72 o 
  -1   5  11      720.35      701.02     17.57 o 
   0   5  11      387.15      331.79      7.79 o 
   1   5  11     3093.76     3113.98     28.21 o 
   2   5  11       87.58       83.07      3.33 o 
   3   5  11       35.04       41.41      3.53 o 
   4   5  11       10.84       10.37      2.91 o 
   5   5  11     2029.26     2074.91     46.81 o 
   6   5  11       20.20       16.71      4.29 o 
   7   5  11      732.03      705.02     18.99 o 
   8   5  11       35.47       34.56     12.28 o 
   9   5  11      630.46      675.20     19.86 o 
 -10   6  11       66.26       69.53      6.65 o 
  -9   6  11        5.44        6.26      1.03 o 
  -8   6  11        5.18        4.88      1.43 o 
  -7   6  11      621.40      607.73     10.26 o 
  -6   6  11       33.05       29.53      2.43 o 
  -5   6  11     2045.29     2052.13     21.61 o 
  -4   6  11       30.11       27.11      2.07 o 
  -3   6  11      232.50      219.61      7.28 o 
  -2   6  11      227.98      252.66      3.65 o 
  -1   6  11     2081.64     2078.08     33.74 o 
   0   6  11       22.21       22.07      1.67 o 
   1   6  11        8.64       10.38      1.63 o 
   2   6  11        0.10       -2.96      3.62 o 
   3   6  11     2617.55     2637.69     56.25 o 
   4   6  11      111.46      107.54      8.12 o 
   5   6  11     1351.24     1447.25     37.95 o 
   6   6  11        1.85       -1.68      4.42 o 
   7   6  11     1477.53     1550.36     34.51 o 
   8   6  11      128.81      124.51      7.61 o 
   9   6  11      784.74      810.31     28.70 o 
  -9   7  11     1439.65     1483.66     21.05 o 
  -8   7  11      275.06      256.38      6.28 o 
  -7   7  11      811.27      829.45      9.79 o 
  -6   7  11       24.10       26.44      2.70 o 
  -5   7  11      598.60      571.94     10.36 o 
  -4   7  11      338.11      336.17      9.11 o 
  -3   7  11      847.21      814.82      5.31 o 
  -2   7  11       50.79       42.82      2.35 o 
  -1   7  11        0.81        2.03      0.89 o 
   0   7  11       65.33       63.99      2.68 o 
   1   7  11     3060.65     2945.94     84.62 o 
   2   7  11        9.22       12.26      2.64 o 
   3   7  11      197.55      196.00      8.57 o 
   4   7  11        9.57       11.61      5.30 o 
   5   7  11     1047.63     1078.85     31.83 o 
   6   7  11      153.62      161.10      7.23 o 
   7   7  11      693.09      643.98     30.06 o 
   8   7  11       21.00       13.64      8.80 o 
  -8   8  11        0.34        0.24      1.00 o 
  -7   8  11      940.33      957.73     14.91 o 
  -6   8  11      337.00      332.23      6.38 o 
  -5   8  11     1790.15     1821.05     27.48 o 
  -4   8  11       51.22       47.50      2.96 o 
  -3   8  11      863.45      804.17     12.49 o 
  -2   8  11       87.80       91.62      3.17 o 
  -1   8  11     1306.37     1259.93     18.30 o 
   0   8  11      129.60      123.11      5.13 o 
   1   8  11       69.90       55.14      2.64 o 
   2   8  11      171.44      173.75      5.64 o 
   3   8  11     1431.48     1441.50     67.21 o 
   4   8  11      466.95      512.63     14.88 o 
   5   8  11      682.01      650.45     18.18 o 
   6   8  11       35.87       31.37      4.21 o 
   7   8  11     1092.53     1132.07     34.50 o 
  -7   9  11     1195.24     1198.12     22.57 o 
  -6   9  11       83.44       79.67      6.12 o 
  -5   9  11      982.53      994.97     19.19 o 
  -4   9  11      434.06      440.71      8.80 o 
  -3   9  11     1535.36     1600.70     30.44 o 
  -2   9  11      118.67      114.16      5.06 o 
  -1   9  11      278.83      242.42      7.97 o 
   0   9  11       30.53       33.45      2.59 o 
   1   9  11     2105.23     2166.16    129.32 o 
   2   9  11       37.34       38.05      4.45 o 
   3   9  11      128.64      119.41      3.78 o 
   4   9  11       16.29       14.37      4.77 o 
   5   9  11     1315.06     1393.02     43.05 o 
   6   9  11      200.88      185.89     14.95 o 
  -6  10  11      173.65      164.11      4.17 o 
  -5  10  11     1083.60     1051.27     17.77 o 
  -4  10  11       81.62       78.61      6.08 o 
  -3  10  11      118.85       97.47      4.66 o 
  -2  10  11       67.42       62.16      4.18 o 
  -1  10  11     1936.69     1993.63     31.00 o 
   0  10  11        0.08        3.26      1.33 o 
   1  10  11        0.88        1.03      1.64 o 
   2  10  11      100.69       85.94      4.23 o 
   3  10  11     1200.72     1146.21     43.47 o 
   4  10  11       84.52       85.99     10.38 o 
   5  10  11      145.45      116.22      5.30 o 
  -3  11  11     1166.64     1157.08     27.05 o 
  -2  11  11       57.62       57.25      2.22 o 
  -1  11  11       67.13       58.74      2.71 o 
   0  11  11       26.23       10.90      2.70 o 
   1  11  11      879.70      896.80     21.05 o 
   2  11  11      246.23      251.23      7.28 o 
 -10   0  12      142.91      145.25      4.38 o 
  -8   0  12     2389.19     2513.00     41.68 o 
  -6   0  12      822.79      894.57     21.03 o 
  -4   0  12     1398.61     1303.01     17.63 o 
  -2   0  12     2084.07     2133.52     23.13 o 
   0   0  12      794.37      833.77     17.99 o 
   2   0  12     2263.63     2296.58     35.82 o 
   4   0  12     2092.78     2193.74     43.02 o 
   6   0  12     1853.34     1833.07     36.01 o 
   8   0  12        0.27       -1.67      3.72 o 
  10   0  12     1244.67     1332.04     43.74 o 
 -11   1  12        8.88        8.77      2.21 o 
 -10   1  12      349.36      359.67      6.75 o 
  -9   1  12      139.28      132.89      3.28 o 
  -8   1  12      564.85      594.43     10.93 o 
  -7   1  12       60.54       61.94      4.00 o 
  -6   1  12     3541.69     3626.61     38.80 o 
  -5   1  12      217.58      223.89      6.47 o 
  -4   1  12       26.48       34.62      2.52 o 
  -3   1  12      193.42      168.93      2.91 o 
  -2   1  12     3461.07     3515.09     30.30 o 
  -1   1  12       71.49       64.57      1.89 o 
   0   1  12      472.68      496.65      7.45 o 
   1   1  12      158.01      142.31      3.06 o 
   2   1  12      607.75      635.12     13.87 o 
   3   1  12       21.28       24.03      2.34 o 
   4   1  12     4306.93     4297.16     57.92 o 
   5   1  12      237.73      232.85      7.20 o 
   6   1  12      956.60      932.21     15.01 o 
   7   1  12        1.05        1.62      0.92 o 
   8   1  12     1551.32     1561.72     24.64 o 
   9   1  12       10.50        5.65      2.09 o 
  10   1  12      206.81      202.11      9.61 o 
 -11   2  12       79.37       70.04      3.26 o 
 -10   2  12      474.02      497.08     11.48 o 
  -9   2  12      131.28      121.94      3.13 o 
  -8   2  12     3619.95     3785.18     41.12 o 
  -7   2  12       28.82       26.85      3.58 o 
  -6   2  12      187.97      176.83      3.66 o 
  -5   2  12      170.58      163.92      2.79 o 
  -4   2  12     6358.56     6407.37     30.05 o 
  -3   2  12      116.89      104.63      5.20 o 
  -2   2  12      388.51      406.32      6.55 o 
  -1   2  12      166.46      156.05      4.11 o 
   0   2  12     1304.82     1339.28     15.59 o 
   1   2  12       46.86       34.85      3.57 o 
   2   2  12     1199.28     1138.93     15.74 o 
   3   2  12       79.42       74.55      3.48 o 
   4   2  12      772.92      779.57     11.90 o 
   5   2  12      299.31      294.32      7.13 o 
   6   2  12     1992.23     1939.22     28.13 o 
   7   2  12       42.15       37.53      2.94 o 
   8   2  12       20.44       18.66      4.49 o 
   9   2  12       12.01        6.79      2.05 o 
  10   2  12      679.19      677.35     23.56 o 
 -11   3  12       28.52       16.00      4.38 o 
 -10   3  12      858.57      840.02     23.55 o 
  -9   3  12      181.30      182.43      4.46 o 
  -8   3  12      447.99      436.95      8.74 o 
  -7   3  12      249.06      236.35      6.64 o 
  -6   3  12     5258.68     5649.70     83.48 o 
  -5   3  12        9.58       13.34      1.83 o 
  -4   3  12       18.59       16.78      1.45 o 
  -3   3  12        0.18       -0.64      0.95 o 
  -2   3  12     4086.97     4287.65     51.65 o 
  -1   3  12      319.60      328.03      5.22 o 
   0   3  12     1320.77     1298.81     10.18 o 
   1   3  12      134.49      130.62      4.26 o 
   2   3  12     3011.10     3046.43     40.69 o 
   3   3  12       24.20       33.44      2.99 o 
   4   3  12     1878.78     1870.67     37.43 o 
   5   3  12       12.45        7.20      1.61 o 
   6   3  12      767.17      750.15     27.16 o 
   7   3  12       45.66       55.41      2.58 o 
   8   3  12      972.38      941.90     18.05 o 
   9   3  12       54.49       43.03      7.66 o 
 -10   4  12      723.82      710.03     10.83 o 
  -9   4  12       86.57       74.99      2.50 o 
  -8   4  12     2430.96     2444.01     32.12 o 
  -7   4  12      130.12      128.67      3.45 o 
  -6   4  12      105.95       90.86      3.25 o 
  -5   4  12        3.09        2.58      1.09 o 
  -4   4  12     3571.71     3752.95     42.65 o 
  -3   4  12      309.50      294.27      4.84 o 
  -2   4  12      243.99      234.99      4.32 o 
  -1   4  12       78.86       74.78      1.35 o 
   0   4  12     1171.72     1145.90     15.40 o 
   1   4  12      380.41      344.96      4.46 o 
   2   4  12     2243.50     2270.18     60.52 o 
   3   4  12       65.61       59.32      4.68 o 
   4   4  12      991.55      979.36     29.26 o 
   5   4  12      217.33      236.65     15.42 o 
   6   4  12      964.66      940.18     31.04 o 
   7   4  12        0.45       -3.35      3.35 o 
   8   4  12       17.22       18.55      5.79 o 
   9   4  12       30.90       19.98      6.92 o 
 -10   5  12      591.23      565.58     10.43 o 
  -9   5  12      190.89      187.80      5.17 o 
  -8   5  12      413.03      383.89      7.93 o 
  -7   5  12       24.78       19.73      2.13 o 
  -6   5  12     3251.75     3432.27     39.63 o 
  -5   5  12       97.93       85.36      3.03 o 
  -4   5  12       11.94       15.99      2.53 o 
  -3   5  12       73.63       79.26      2.40 o 
  -2   5  12     1622.74     1628.94     16.61 o 
  -1   5  12       47.59       54.96      1.13 o 
   0   5  12     1288.28     1275.68     13.03 o 
   1   5  12      269.90      271.09      5.40 o 
   2   5  12      957.91      919.22     21.01 o 
   3   5  12       36.67       38.17      2.32 o 
   4   5  12     1934.87     2004.91     44.38 o 
   5   5  12       11.44       11.57      3.08 o 
   6   5  12       78.82       63.83      7.29 o 
   7   5  12      242.79      257.11     10.16 o 
   8   5  12     1426.72     1512.39     53.83 o 
   9   5  12        0.74        1.54      1.91 o 
  -9   6  12        9.73        8.59      2.11 o 
  -8   6  12     1268.77     1333.64     18.49 o 
  -7   6  12        6.12        4.08      1.93 o 
  -6   6  12       70.06       71.85      2.88 o 
  -5   6  12      120.44      120.89      2.75 o 
  -4   6  12     3673.45     3806.70     37.47 o 
  -3   6  12       46.50       48.19      2.28 o 
  -2   6  12      177.23      158.32      3.00 o 
  -1   6  12       78.09       80.41      1.66 o 
   0   6  12     1190.51     1188.38     14.02 o 
   1   6  12       51.37       37.76      1.69 o 
   2   6  12     2034.51     2127.86     43.36 o 
   3   6  12       16.29       15.59      6.59 o 
   4   6  12      171.23      138.74      6.93 o 
   5   6  12      113.92       92.79      7.47 o 
   6   6  12     1512.46     1597.86     39.25 o 
   7   6  12        8.45        8.84      3.31 o 
   8   6  12      125.06      140.76      5.98 o 
  -8   7  12      828.83      821.68     13.39 o 
  -7   7  12      106.01      103.84      2.60 o 
  -6   7  12     1913.32     1969.90     20.63 o 
  -5   7  12       95.96       90.20      3.76 o 
  -4   7  12        0.36       -0.41      1.08 o 
  -3   7  12      293.28      295.15      6.39 o 
  -2   7  12     1860.00     1860.67     30.75 o 
  -1   7  12       21.87       26.07      3.79 o 
   0   7  12      670.21      643.93     13.88 o 
   1   7  12        0.01       -1.89      1.89 o 
   2   7  12     1075.17     1010.31     43.92 o 
   3   7  12      202.15      189.84     13.29 o 
   4   7  12      790.46      874.65     25.76 o 
   5   7  12       22.58       21.26      5.36 o 
   6   7  12       50.49       54.86     11.44 o 
   7   7  12        7.63        6.04      2.99 o 
  -8   8  12      917.93      928.70     15.56 o 
  -7   8  12      173.57      177.77      5.25 o 
  -6   8  12       21.50       16.64      3.93 o 
  -5   8  12      122.65      121.63      3.90 o 
  -4   8  12     2293.32     2313.16     34.17 o 
  -3   8  12       96.15       88.69      5.45 o 
  -2   8  12        0.14        1.18      1.08 o 
  -1   8  12        0.17        0.21      0.98 o 
   0   8  12     1270.47     1259.29     27.64 o 
   1   8  12      467.14      449.00     13.02 o 
   2   8  12      835.87      857.89     22.36 o 
   3   8  12       65.38       55.17      4.39 o 
   4   8  12      313.53      298.92     10.44 o 
   5   8  12        0.14       -0.08      3.28 o 
   6   8  12      869.55      878.39     28.71 o 
  -6   9  12     1871.21     1969.25     35.36 o 
  -5   9  12      171.80      158.51      5.65 o 
  -4   9  12        1.35       -1.03      1.98 o 
  -3   9  12      780.29      802.54     13.72 o 
  -2   9  12     1333.78     1291.59     16.34 o 
  -1   9  12        6.11        2.69      1.19 o 
   0   9  12      687.19      707.24     14.92 o 
   1   9  12      192.07      173.89      8.91 o 
   2   9  12     1289.95     1342.76     48.94 o 
   3   9  12       53.47       49.72     10.16 o 
   4   9  12      524.09      523.58     18.85 o 
   5   9  12       18.46       12.02      4.06 o 
  -5  10  12       51.31       49.03      3.71 o 
  -4  10  12     1583.34     1591.16     28.84 o 
  -3  10  12        2.86        0.25      1.13 o 
  -2  10  12       87.64       84.65      4.97 o 
  -1  10  12      185.51      160.37      6.56 o 
   0  10  12     1215.42     1237.31     48.46 o 
   1  10  12       22.37       18.56      5.06 o 
   2  10  12      612.26      620.99     18.11 o 
   3  10  12        4.08        5.24      1.47 o 
  -9   0  13      354.47      333.68     15.54 o 
  -7   0  13     3848.81     4014.83     66.43 o 
  -5   0  13       25.00       24.96      2.51 o 
  -3   0  13     1749.36     1743.23     24.92 o 
  -1   0  13     2389.37     2475.49     48.31 o 
   1   0  13     1018.87     1008.21     21.22 o 
   3   0  13     1627.39     1749.06     35.30 o 
   5   0  13       52.45       28.83      1.84 o 
   7   0  13      910.90      816.55     25.29 o 
   9   0  13      127.55       93.63      5.88 o 
 -10   1  13       22.96       18.50      3.03 o 
  -9   1  13     1358.96     1397.13     20.14 o 
  -8   1  13       30.82       23.84      3.23 o 
  -7   1  13       83.39       74.69      1.94 o 
  -6   1  13       73.22       73.64      3.50 o 
  -5   1  13     4240.34     4342.72     49.11 o 
  -4   1  13       43.53       33.75      1.63 o 
  -3   1  13     1514.26     1497.05     15.62 o 
  -2   1  13        9.07        8.86      1.64 o 
  -1   1  13      424.73      388.86      6.81 o 
   0   1  13        0.96        0.88      1.35 o 
   1   1  13     1482.13     1550.72     22.06 o 
   2   1  13        3.19       -1.84      1.84 o 
   3   1  13       10.50        9.90      1.66 o 
   4   1  13      173.58      162.40      5.84 o 
   5   1  13     2146.45     2256.26     32.35 o 
   6   1  13       38.66       39.90      2.25 o 
   7   1  13       75.11       56.40      7.74 o 
   8   1  13       11.05        6.94      1.88 o 
   9   1  13      364.78      351.19      7.78 o 
 -10   2  13        9.88        4.43      1.49 o 
  -9   2  13       43.47       31.97      3.80 o 
  -8   2  13        0.04        0.32      1.05 o 
  -7   2  13     4184.00     4476.89     61.46 o 
  -6   2  13      367.10      343.06      9.42 o 
  -5   2  13      936.20      924.11      9.96 o 
  -4   2  13        0.46       -1.20      1.20 o 
  -3   2  13     3591.57     3642.05     35.42 o 
  -2   2  13      298.93      271.89      4.66 o 
  -1   2  13     2402.37     2524.61     24.97 o 
   0   2  13       71.70       59.38      2.58 o 
   1   2  13      142.91      144.94      4.63 o 
   2   2  13       28.84       30.28      5.07 o 
   3   2  13     4401.39     4513.32     62.53 o 
   4   2  13       57.56       53.49      4.34 o 
   5   2  13       29.66       22.70      4.77 o 
   6   2  13       74.70       71.24      8.53 o 
   7   2  13     1640.19     1737.15     74.23 o 
   8   2  13       67.68       67.67      3.12 o 
   9   2  13      156.67      126.18      3.30 o 
 -10   3  13        7.11        5.31      1.55 o 
  -9   3  13     2001.74     2031.72     32.16 o 
  -8   3  13       79.67       66.63      3.00 o 
  -7   3  13      204.98      200.28      4.58 o 
  -6   3  13       21.76       22.92      3.29 o 
  -5   3  13     4111.41     4238.46     52.30 o 
  -4   3  13        4.75        4.15      1.07 o 
  -3   3  13     1788.92     1806.60     18.04 o 
  -2   3  13      579.00      571.14     24.90 o 
  -1   3  13     1101.51     1118.78     17.44 o 
   0   3  13        9.75       17.10      1.48 o 
   1   3  13     2825.54     2954.67     64.62 o 
   2   3  13        0.00       -2.27      2.27 o 
   3   3  13      184.71      191.61      5.22 o 
   4   3  13        7.62        1.92      1.68 o 
   5   3  13     2053.64     2142.44     35.57 o 
   6   3  13       99.28       92.22      4.05 o 
   7   3  13       15.12       16.77      3.83 o 
   8   3  13       13.70       13.16      3.52 o 
   9   3  13      329.59      320.50     13.91 o 
 -10   4  13       29.12       16.34      5.15 o 
  -9   4  13      368.16      354.35      8.98 o 
  -8   4  13       32.32       29.29      3.63 o 
  -7   4  13     2034.51     2076.45     27.38 o 
  -6   4  13        4.73        3.56      1.21 o 
  -5   4  13      180.17      194.01      5.66 o 
  -4   4  13       11.73        8.14      1.23 o 
  -3   4  13     3199.10     3377.26     50.52 o 
  -2   4  13      216.76      191.25      4.56 o 
  -1   4  13     1004.11      972.58     10.16 o 
   0   4  13      467.24      460.86      9.80 o 
   1   4  13      522.43      497.70     29.88 o 
   2   4  13      192.14      212.89      5.68 o 
   3   4  13     2038.05     1995.93     47.36 o 
   4   4  13       71.12       63.61      9.78 o 
   5   4  13       22.95       22.05      2.99 o 
   6   4  13       33.21       40.84      4.88 o 
   7   4  13     1101.43     1108.67     34.04 o 
   8   4  13       88.38      118.03      7.80 o 
  -9   5  13     1556.59     1551.20     30.52 o 
  -8   5  13      150.10      126.43      3.66 o 
  -7   5  13        2.99        4.76      1.28 o 
  -6   5  13      204.58      190.08      4.75 o 
  -5   5  13     2094.89     2070.55     24.74 o 
  -4   5  13       20.85       19.35      3.25 o 
  -3   5  13      650.70      640.08      4.95 o 
  -2   5  13      129.75      119.56      2.40 o 
  -1   5  13     1235.04     1259.67     16.98 o 
   0   5  13        4.27        6.96      1.44 o 
   1   5  13     1363.77     1318.18     27.46 o 
   2   5  13        0.23       -0.10      1.92 o 
   3   5  13        5.31        3.27      2.51 o 
   4   5  13      110.04      106.05      6.22 o 
   5   5  13     1168.99     1235.68     32.30 o 
   6   5  13        1.62        1.02      3.29 o 
   7   5  13       32.46       26.65      7.47 o 
   8   5  13       10.01       12.84      4.04 o 
  -9   6  13        0.18        1.39      1.56 o 
  -8   6  13       42.93       33.82      2.34 o 
  -7   6  13     2288.57     2359.32     45.30 o 
  -6   6  13      130.38      114.17      2.73 o 
  -5   6  13      380.02      363.56      4.28 o 
  -4   6  13      115.58      116.76      5.98 o 
  -3   6  13     2097.57     2086.89     24.49 o 
  -2   6  13       46.60       48.04      1.46 o 
  -1   6  13     1930.86     1958.49     19.29 o 
   0   6  13        8.47        6.97      1.75 o 
   1   6  13      157.18      129.82      7.98 o 
   2   6  13      108.10      101.13      6.69 o 
   3   6  13     2521.76     2738.82     82.37 o 
   4   6  13      155.08      148.73     12.96 o 
   5   6  13        5.31        2.87      2.86 o 
   6   6  13       67.68       66.97     13.15 o 
   7   6  13      988.26     1009.35     36.20 o 
  -8   7  13       34.68       23.86      3.59 o 
  -7   7  13        8.05        9.32      2.38 o 
  -6   7  13        0.25        0.46      0.99 o 
  -5   7  13     1666.35     1700.25     18.02 o 
  -4   7  13       61.30       58.06      2.00 o 
  -3   7  13      489.95      450.34     10.52 o 
  -2   7  13        4.73        1.41      0.95 o 
  -1   7  13      216.39      179.36      5.92 o 
   0   7  13        7.81        8.21      2.99 o 
   1   7  13     3422.58     3749.58     27.08 o 
   2   7  13      121.68      114.43      6.77 o 
   3   7  13        9.26        6.65      4.48 o 
   4   7  13      119.93      121.30      7.73 o 
   5   7  13     1061.62     1107.06     37.08 o 
   6   7  13        7.10        5.23      3.43 o 
  -7   8  13     1010.57     1082.95     33.71 o 
  -6   8  13        9.91        8.17      2.16 o 
  -5   8  13      190.89      168.65      5.11 o 
  -4   8  13        8.70       11.29      3.17 o 
  -3   8  13     1548.60     1581.24     19.90 o 
  -2   8  13      131.92      137.38      3.80 o 
  -1   8  13      807.13      780.63     38.64 o 
   0   8  13       42.86       29.30      2.62 o 
   1   8  13       26.87       15.06      4.33 o 
   2   8  13      591.74      648.16     19.90 o 
   3   8  13     1418.29     1471.52     42.70 o 
   4   8  13        2.24        1.90      1.66 o 
   5   8  13        0.83        8.17      3.43 o 
  -5   9  13     1313.92     1370.51     24.85 o 
  -4   9  13       43.44       44.38      2.84 o 
  -3   9  13      867.26      851.30     21.79 o 
  -2   9  13       56.84       61.08      3.82 o 
  -1   9  13     1168.58     1177.69     92.01 o 
   0   9  13       48.45       43.16      2.32 o 
   1   9  13     1034.39     1044.29     33.55 o 
   2   9  13       70.57       67.06      6.86 o 
   3   9  13       17.57       17.18      3.28 o 
   4   9  13      140.53      137.87     11.65 o 
  -3  10  13      787.37      755.97     18.18 o 
  -2  10  13       10.11        7.94      4.03 o 
  -1  10  13     1463.89     1540.61     33.86 o 
   0  10  13       63.68       64.23      2.65 o 
   1  10  13      112.21       83.94      7.31 o 
   2  10  13      220.27      221.98     10.47 o 
 -10   0  14     1061.55     1105.35     31.04 o 
  -8   0  14      262.00      233.01      6.58 o 
  -6   0  14     2130.12     2159.16     50.97 o 
  -4   0  14     1132.05     1084.73     16.97 o 
  -2   0  14       21.68       15.80      3.13 o 
   0   0  14     2568.35     2750.96     53.02 o 
   2   0  14      201.15      175.96      6.37 o 
   4   0  14     2467.55     2480.64     51.19 o 
   6   0  14      240.11      230.01      7.84 o 
   8   0  14       41.50       41.86      8.57 o 
 -10   1  14        7.24        4.80      1.86 o 
  -9   1  14       11.07        8.48      1.86 o 
  -8   1  14     1942.65     1979.09     21.69 o 
  -7   1  14        0.59        2.02      1.44 o 
  -6   1  14      944.78      909.78     11.91 o 
  -5   1  14       94.04       99.11      3.96 o 
  -4   1  14      657.75      624.60      9.51 o 
  -3   1  14      413.03      398.21      6.85 o 
  -2   1  14     3057.19     3106.81     30.49 o 
  -1   1  14      197.98      199.60      5.35 o 
   0   1  14       45.60       43.83      2.51 o 
   1   1  14      206.29      202.55      6.30 o 
   2   1  14     4306.10     4377.45     71.40 o 
   3   1  14        3.46        0.05      2.84 o 
   4   1  14      897.27      913.71     15.79 o 
   5   1  14       18.90       14.30      3.28 o 
   6   1  14      611.68      610.02     12.44 o 
   7   1  14        7.25        5.86      1.75 o 
   8   1  14     1157.27     1179.92     24.41 o 
 -10   2  14     1107.21     1119.00     23.02 o 
  -9   2  14        6.71        6.38      1.90 o 
  -8   2  14      919.51      897.00     21.39 o 
  -7   2  14        0.16        1.50      1.45 o 
  -6   2  14     1296.87     1294.94     20.24 o 
  -5   2  14       13.85       13.20      2.46 o 
  -4   2  14     2647.38     2760.72     26.44 o 
  -3   2  14       14.90       11.86      1.87 o 
  -2   2  14       25.72       28.07      2.00 o 
  -1   2  14       87.18       79.19      2.29 o 
   0   2  14     4185.97     4354.89     80.87 o 
   1   2  14      120.16      108.86      3.42 o 
   2   2  14      415.69      388.87      9.24 o 
   3   2  14       49.52       43.34      3.14 o 
   4   2  14     1485.61     1516.27     26.95 o 
   5   2  14       11.34        9.90      2.15 o 
   6   2  14      936.55      937.95     18.82 o 
   7   2  14       19.41       16.26      3.86 o 
   8   2  14      145.10      126.17      5.59 o 
  -9   3  14       18.87       11.71      2.77 o 
  -8   3  14     2778.58     2847.47     38.12 o 
  -7   3  14      142.29      139.54      3.18 o 
  -6   3  14     1145.07     1134.56     17.66 o 
  -5   3  14        7.72        6.69      1.53 o 
  -4   3  14      680.23      636.67      4.07 o 
  -3   3  14      266.01      246.89      4.52 o 
  -2   3  14     4672.38     4855.43     45.58 o 
  -1   3  14      259.59      218.97      7.89 o 
   0   3  14        8.90        7.76      2.04 o 
   1   3  14       16.02       16.76      3.78 o 
   2   3  14     3849.19     4125.36     62.34 o 
   3   3  14      202.34      207.30      8.10 o 
   4   3  14      401.07      368.88     10.46 o 
   5   3  14       40.92       45.59      4.06 o 
   6   3  14      422.79      409.81     20.25 o 
   7   3  14        0.37       -1.65      1.65 o 
   8   3  14      662.32      659.15     22.86 o 
  -9   4  14        3.90        1.77      1.47 o 
  -8   4  14      437.83      407.64      9.62 o 
  -7   4  14        2.91        4.29      1.26 o 
  -6   4  14     1381.75     1336.07     18.76 o 
  -5   4  14       49.09       45.50      3.64 o 
  -4   4  14     1852.54     1896.46     26.30 o 
  -3   4  14       55.90       45.45      2.35 o 
  -2   4  14       45.38       41.87      1.32 o 
  -1   4  14       38.29       37.57      3.06 o 
   0   4  14     3815.38     3772.94    172.37 o 
   1   4  14        1.37        0.59      2.06 o 
   2   4  14      268.32      233.71      9.03 o 
   3   4  14       30.08       28.37      6.14 o 
   4   4  14     1522.04     1539.70     97.37 o 
   5   4  14       53.52       49.87      8.02 o 
   6   4  14      384.28      381.03     11.99 o 
   7   4  14       10.82        4.49      3.02 o 
  -8   5  14      950.46      932.38     14.87 o 
  -7   5  14       18.23       14.14      2.07 o 
  -6   5  14     1098.46     1128.24     11.96 o 
  -5   5  14       52.20       42.35      3.15 o 
  -4   5  14     1023.98     1022.23     18.36 o 
  -3   5  14        0.06       -0.37      1.15 o 
  -2   5  14     2697.81     2866.34     51.12 o 
  -1   5  14       87.35       71.75      1.87 o 
   0   5  14      229.18      211.03      8.62 o 
   1   5  14        7.80        6.98      1.85 o 
   2   5  14     2563.82     2607.26     82.28 o 
   3   5  14      102.24       86.81      5.55 o 
   4   5  14      608.10      606.94     17.46 o 
   5   5  14       13.58        8.05      4.83 o 
   6   5  14      620.47      635.73     29.76 o 
   7   5  14       14.52       12.66      4.91 o 
  -8   6  14      467.53      463.90      9.88 o 
  -7   6  14        4.33        2.28      0.93 o 
  -6   6  14      888.43      878.73     12.49 o 
  -5   6  14        5.59        3.59      0.96 o 
  -4   6  14     1742.19     1768.06     28.91 o 
  -3   6  14        0.04       -1.09      1.09 o 
  -2   6  14       22.35       23.07      3.43 o 
  -1   6  14        7.45        2.78      0.90 o 
   0   6  14     2511.83     2558.94     80.75 o 
   1   6  14        2.00        2.29      2.35 o 
   2   6  14      589.49      606.81     17.24 o 
   3   6  14        0.84       -3.82      3.82 o 
   4   6  14      545.66      555.47     19.53 o 
   5   6  14       26.98       30.20      6.94 o 
   6   6  14      585.19      574.96     19.49 o 
  -7   7  14      229.39      213.86      4.66 o 
  -6   7  14      498.16      503.82      7.53 o 
  -5   7  14        7.09        2.50      1.21 o 
  -4   7  14      527.31      515.51      8.31 o 
  -3   7  14       71.55       81.67      2.50 o 
  -2   7  14     1752.18     1728.48     26.28 o 
  -1   7  14       72.45       69.03      3.28 o 
   0   7  14      383.03      384.48     17.96 o 
   1   7  14       57.22       51.02      3.84 o 
   2   7  14     1578.70     1596.41     46.56 o 
   3   7  14      189.74      198.07      8.06 o 
   4   7  14      342.85      361.79     17.59 o 
   5   7  14        2.82        1.85      2.70 o 
  -6   8  14      675.99      671.91     14.02 o 
  -5   8  14      276.52      290.38      5.54 o 
  -4   8  14     1302.11     1295.17     21.57 o 
  -3   8  14        8.38        5.73      1.92 o 
  -2   8  14      232.13      240.04     12.49 o 
  -1   8  14       90.19       83.36      5.65 o 
   0   8  14     1606.96     1670.02     44.04 o 
   2   8  14      159.90      155.69      8.74 o 
   3   8  14       47.31       28.75      9.58 o 
   4   8  14      639.25      680.93     25.20 o 
  -4   9  14      680.72      634.27     16.26 o 
  -3   9  14      330.50      317.28      9.20 o 
  -2   9  14     1852.48     1846.81     36.73 o 
  -1   9  14        6.15        3.97      1.73 o 
   0   9  14       31.55       23.60      7.44 o 
   1   9  14       26.11       15.26      4.58 o 
   2   9  14      855.15      904.37     32.30 o 
  -9   0  15      754.62      751.48     18.25 o 
  -7   0  15     2536.86     2504.52     91.46 o 
  -5   0  15      892.78      892.61     38.44 o 
  -3   0  15     1161.98     1097.69     23.82 o 
  -1   0  15      390.79      381.10     20.57 o 
   1   0  15     1592.76     1657.27     34.33 o 
   3   0  15     2390.39     2471.20     56.60 o 
   5   0  15       93.51      102.96      5.67 o 
   7   0  15      226.51      175.26     10.25 o 
  -9   1  15      817.39      823.26     18.88 o 
  -8   1  15        0.01        0.74      0.98 o 
  -7   1  15      296.90      297.04     10.88 o 
  -6   1  15        4.33        3.89      1.33 o 
  -5   1  15     1649.31     1649.37     24.89 o 
  -4   1  15       26.35       24.97      1.57 o 
  -3   1  15       82.41       78.50      2.70 o 
  -2   1  15       11.69       10.72      2.33 o 
  -1   1  15     2192.63     2267.03     32.10 o 
   0   1  15       17.68       19.95      3.80 o 
   1   1  15      902.78      896.24     14.00 o 
   2   1  15       44.42       37.60      1.74 o 
   3   1  15      318.52      321.98      9.49 o 
   4   1  15        4.09       -0.20      1.84 o 
   5   1  15     1392.37     1419.86     21.70 o 
   6   1  15       60.75       59.02      4.58 o 
   7   1  15        9.15       13.57      3.21 o 
  -9   2  15      310.17      314.42      6.16 o 
  -8   2  15       21.04       12.39      2.61 o 
  -7   2  15     1882.57     1948.77     27.99 o 
  -6   2  15       99.89       92.70      5.46 o 
  -5   2  15       87.03       70.14      2.30 o 
  -4   2  15       18.46       15.05      1.52 o 
  -3   2  15     2386.44     2464.79     33.61 o 
  -2   2  15       33.52       29.87      2.90 o 
  -1   2  15      727.63      729.52     17.04 o 
   0   2  15      111.25       92.84      4.50 o 
   1   2  15     2327.48     2490.18     34.95 o 
   2   2  15        5.22        8.66      2.77 o 
   3   2  15     1962.36     2009.21     43.49 o 
   4   2  15       43.25       37.65      2.43 o 
   5   2  15       99.68      113.39      7.42 o 
   6   2  15        4.53        4.28      1.42 o 
   7   2  15      775.05      762.49     16.49 o 
  -8   3  15      259.26      248.93      5.25 o 
  -7   3  15      308.67      303.19      5.12 o 
  -6   3  15       87.41       76.35      2.26 o 
  -5   3  15     1716.30     1750.38     27.10 o 
  -4   3  15       72.78       61.44      2.12 o 
  -3   3  15        7.09        7.32      1.64 o 
  -2   3  15       98.35       93.97      3.31 o 
  -1   3  15     1747.41     1848.97     43.70 o 
   0   3  15      389.21      417.76     11.46 o 
   1   3  15     1316.56     1262.99     23.12 o 
   2   3  15        0.15       -2.34      2.34 o 
   3   3  15     1052.16     1100.64     24.96 o 
   4   3  15       47.33       50.45      5.11 o 
   5   3  15      647.36      635.32     24.21 o 
   6   3  15       12.50        6.95      3.82 o 
   7   3  15        0.95        1.99      2.66 o 
  -8   4  15      243.94      225.26      4.63 o 
  -7   4  15     1354.24     1389.28     21.34 o 
  -6   4  15        6.39        5.23      1.26 o 
  -5   4  15      269.27      238.44      5.23 o 
  -4   4  15      245.65      245.41      5.82 o 
  -3   4  15     2010.55     2118.31     36.81 o 
  -2   4  15      478.35      512.94     18.72 o 
  -1   4  15      553.04      506.70     21.23 o 
   0   4  15       75.21       80.65      3.17 o 
   1   4  15     2066.59     2155.61     76.14 o 
   2   4  15      119.35      111.04      4.94 o 
   3   4  15     1317.54     1247.64     24.36 o 
   4   4  15      175.84      180.47      7.58 o 
   5   4  15      428.77      470.94      8.57 o 
   6   4  15       47.94       46.00      8.24 o 
  -7   5  15      168.61      147.65      7.45 o 
  -6   5  15        0.04        0.31      0.90 o 
  -5   5  15     1808.67     1864.06     28.94 o 
  -4   5  15       34.85       23.30      1.64 o 
  -3   5  15        4.52        5.01      1.65 o 
  -2   5  15        0.31       -0.72      2.34 o 
  -1   5  15     1449.10     1494.78     31.96 o 
   0   5  15       11.63       11.37      3.88 o 
   1   5  15     1049.91     1042.36     30.05 o 
   2   5  15        6.65       -2.53      3.74 o 
   3   5  15      793.37      833.21     21.54 o 
   4   5  15       25.00       23.66      9.32 o 
   5   5  15      711.61      726.22     22.11 o 
   6   5  15        8.81       10.06      4.82 o 
  -7   6  15      357.88      356.63      6.62 o 
  -6   6  15        2.17        2.17      1.00 o 
  -5   6  15       38.44       25.84      3.10 o 
  -4   6  15       26.20       23.77      1.46 o 
  -3   6  15     2554.99     2635.34     63.57 o 
  -2   6  15       18.00       15.91      2.22 o 
  -1   6  15      128.27      120.80      6.11 o 
   0   6  15      122.52      113.23     10.21 o 
   1   6  15      614.77      574.71     15.76 o 
   2   6  15        7.88        8.52      3.49 o 
   3   6  15      816.65      848.13     29.39 o 
   4   6  15       12.91        7.25      2.91 o 
   5   6  15       44.97       37.08      7.62 o 
  -6   7  15       18.88       12.30      3.85 o 
  -5   7  15      757.96      740.49     12.55 o 
  -4   7  15       90.08       85.78      4.61 o 
  -3   7  15       55.06       48.42      4.70 o 
  -2   7  15        6.43        3.84      2.82 o 
  -1   7  15     1180.53     1227.43     32.79 o 
   0   7  15      434.46      445.47      7.90 o 
   1   7  15     1048.02     1069.46     33.04 o 
   2   7  15       53.50       50.50      5.81 o 
   3   7  15      615.94      587.60     20.22 o 
   4   7  15       88.31       97.17      4.89 o 
  -4   8  15       63.37       50.99      3.29 o 
  -3   8  15     1546.66     1614.57     53.26 o 
  -2   8  15      192.52      200.24     11.56 o 
  -1   8  15      435.65      439.70     13.74 o 
   0   8  15        4.88        4.12      2.29 o 
   1   8  15     1005.35      979.24     30.03 o 
   2   8  15      610.27      645.64     23.97 o 
  -8   0  16        0.21        1.81      1.77 o 
  -6   0  16      549.00      503.88     17.87 o 
  -4   0  16       45.05       34.00      3.65 o 
  -2   0  16      190.66      168.12     10.77 o 
   0   0  16     2667.24     2872.88     84.98 o 
   2   0  16      478.88      469.30     19.37 o 
   4   0  16      633.12      646.54     17.40 o 
   6   0  16      398.64      357.39     12.74 o 
  -8   1  16      900.07      903.14     19.73 o 
  -7   1  16        7.28        5.41      1.56 o 
  -6   1  16      241.53      221.76      3.61 o 
  -5   1  16        2.32        1.24      0.96 o 
  -4   1  16     1149.80     1159.54     22.20 o 
  -3   1  16        1.80        1.43      1.82 o 
  -2   1  16     1580.41     1620.49     40.16 o 
  -1   1  16        9.57        7.03      1.91 o 
   0   1  16     1622.90     1668.04     36.19 o 
   1   1  16      124.42      131.18      4.48 o 
   2   1  16     1857.61     1910.53     35.44 o 
   3   1  16        0.40       -2.05      2.05 o 
   4   1  16      125.34      127.39      4.07 o 
   5   1  16      172.26      174.48      6.46 o 
   6   1  16     1341.98     1386.04     29.89 o 
  -8   2  16      135.08      129.04      3.80 o 
  -7   2  16       53.62       43.93      3.17 o 
  -6   2  16     1592.20     1613.24     22.45 o 
  -5   2  16        7.97        6.84      1.52 o 
  -4   2  16      749.07      738.89     17.23 o 
  -3   2  16       17.89       13.74      3.44 o 
  -2   2  16     1761.51     1809.01     39.17 o 
  -1   2  16        7.40        4.58      2.61 o 
   0   2  16     2117.38     2195.62     46.96 o 
   1   2  16        7.19        4.09      1.95 o 
   2   2  16      264.71      254.49      5.75 o 
   3   2  16        0.06        0.29      2.90 o 
   4   2  16     1595.02     1659.86     31.67 o 
   5   2  16       17.82        8.79      3.52 o 
   6   2  16      131.39      104.06      3.86 o 
  -7   3  16       82.83       74.93      2.66 o 
  -6   3  16      212.00      214.32      9.41 o 
  -5   3  16       21.27       16.78      2.15 o 
  -4   3  16     1754.53     1760.86     30.98 o 
  -3   3  16       62.72       71.60      9.38 o 
  -2   3  16     1325.36     1385.42     25.48 o 
  -1   3  16       59.49       63.69      3.14 o 
   0   3  16      647.50      645.32     16.02 o 
   1   3  16      213.59      226.41      8.22 o 
   2   3  16     2831.05     2965.08     42.74 o 
   3   3  16        1.59        2.45      1.18 o 
   4   3  16       11.40        8.49      2.46 o 
   5   3  16       53.88       41.82      9.46 o 
   6   3  16     1121.71     1167.63     41.00 o 
  -7   4  16        9.03        8.45      1.97 o 
  -6   4  16      430.15      400.59     10.84 o 
  -5   4  16       30.33       27.77      1.75 o 
  -4   4  16     1098.68     1159.57     25.51 o 
  -3   4  16        1.95        0.62      1.24 o 
  -2   4  16     1086.23     1165.31     17.82 o 
  -1   4  16        0.35       -0.25      1.87 o 
   0   4  16     1847.55     1892.40     27.33 o 
   1   4  16        0.02       -1.83      1.83 o 
   2   4  16      154.96      150.27      4.31 o 
   3   4  16        2.59       -0.36      2.95 o 
   4   4  16     1342.53     1392.65     49.40 o 
   5   4  16       30.48       36.57      4.87 o 
  -6   5  16       71.56       70.49      2.39 o 
  -5   5  16      287.41      251.82      4.92 o 
  -4   5  16      784.96      792.79     19.67 o 
  -3   5  16      181.95      172.43      4.28 o 
  -2   5  16     2022.15     2089.56     40.58 o 
  -1   5  16       12.00        9.12      2.75 o 
   0   5  16      652.04      666.79     19.65 o 
   1   5  16      103.95      113.03      5.26 o 
   2   5  16     1422.34     1416.75     43.65 o 
   3   5  16        2.05        0.80      4.09 o 
   4   5  16       20.13       14.62      5.27 o 
   5   5  16       15.56       11.54      5.51 o 
  -5   6  16        5.99        5.20      1.65 o 
  -4   6  16      456.36      441.90     12.86 o 
  -3   6  16        8.84        4.36      2.82 o 
  -2   6  16      695.10      692.65     31.47 o 
  -1   6  16       21.08       23.70      7.99 o 
   0   6  16     1115.30     1136.10     35.06 o 
   1   6  16        0.12       -2.23      3.68 o 
   2   6  16        5.02        1.42      3.46 o 
   3   6  16        3.65       -4.06      4.06 o 
   4   6  16     1169.56     1194.18     40.08 o 
  -4   7  16     1047.08     1168.58     36.88 o 
  -3   7  16      222.74      231.73     12.58 o 
  -2   7  16      705.49      684.27     21.58 o 
  -1   7  16       28.94       15.09      8.74 o 
   0   7  16      131.27      113.04     10.01 o 
   1   7  16      107.91      106.15      4.66 o 
   2   7  16     1567.14     1606.14     55.36 o 
  -7   0  17      230.94      224.81      7.13 o 
  -5   0  17      486.52      445.34     20.80 o 
  -3   0  17      356.87      322.79     11.37 o 
  -1   0  17       10.77       16.57      3.06 o 
   1   0  17     1676.88     1731.94     36.97 o 
   3   0  17      253.41      234.86      9.01 o 
   5   0  17      137.83      109.40      6.21 o 
  -7   1  17      240.06      225.72      7.23 o 
  -6   1  17       12.89        8.95      1.82 o 
  -5   1  17      740.29      725.68     17.43 o 
  -4   1  17        6.03       -0.92      2.06 o 
  -3   1  17      201.46      188.18      5.27 o 
  -2   1  17        4.13        5.41      1.55 o 
  -1   1  17     1411.53     1438.01     22.58 o 
   0   1  17      105.71      108.86      3.66 o 
   1   1  17       40.25       32.59      5.32 o 
   2   1  17       44.36       40.08      4.03 o 
   3   1  17      655.66      651.92     21.10 o 
   4   1  17       16.16       13.05      4.66 o 
   5   1  17      296.57      256.02      7.64 o 
  -7   2  17      765.52      751.29     18.37 o 
  -6   2  17       39.32       25.83      4.18 o 
  -5   2  17      117.24      102.29      6.88 o 
  -4   2  17       18.96       14.65      2.46 o 
  -3   2  17     2281.78     2399.40     46.64 o 
  -2   2  17       69.76       70.36      5.44 o 
  -1   2  17        0.11        1.10      1.74 o 
   0   2  17       41.08       33.76      2.53 o 
   1   2  17     2543.10     2683.15     51.02 o 
   2   2  17       42.22       41.71      5.51 o 
   3   2  17      237.76      213.56     11.31 o 
   4   2  17       48.74       39.96      5.70 o 
   5   2  17      293.85      309.68     16.84 o 
  -6   3  17        8.28        3.04      1.57 o 
  -5   3  17      464.30      458.51     11.42 o 
  -4   3  17       42.84       38.19      2.85 o 
  -3   3  17       20.38       17.65      4.40 o 
  -2   3  17      214.93      202.75      5.01 o 
  -1   3  17     2313.35     2470.62    102.28 o 
   0   3  17        8.45        8.14      3.01 o 
   1   3  17       38.61       27.80      2.77 o 
   2   3  17        5.97        3.35      1.40 o 
   3   3  17     1128.70     1163.72     26.56 o 
   4   3  17        4.23        4.93      2.44 o 
  -6   4  17       53.75       50.03      4.72 o 
  -5   4  17      202.26      185.11     11.24 o 
  -4   4  17      250.02      240.17      9.27 o 
  -3   4  17     1068.63     1101.11     24.66 o 
  -2   4  17       16.03       16.43      4.97 o 
  -1   4  17       50.65       52.48      3.91 o 
   0   4  17       13.22        6.98      2.71 o 
   1   4  17     1155.36     1155.46     41.32 o 
   2   4  17       57.66       57.05     10.09 o 
   3   4  17       92.57       75.44      6.27 o 
   4   4  17        0.00        0.23      2.24 o 
  -5   5  17      612.95      586.45     22.51 o 
  -4   5  17       10.47        8.69      2.69 o 
  -3   5  17      159.48      150.23      6.33 o 
  -2   5  17        2.36        0.85      1.99 o 
  -1   5  17      792.98      816.55     24.49 o 
   0   5  17       24.26       21.79      4.26 o 
   1   5  17       13.94       12.51      6.00 o 
   2   5  17        0.32       -3.76      3.76 o 
   3   5  17      598.56      615.09     23.57 o 
  -3   6  17      974.02     1024.60     34.66 o 
  -2   6  17       16.07       15.39      4.50 o 
  -1   6  17        0.74       -1.91      3.04 o 
   0   6  17       70.19       69.90      8.60 o 
   1   6  17     1098.65     1127.31     37.07 o 
  -4   0  18        0.81        1.48      2.10 o 
  -2   0  18     1261.68     1313.18     40.02 o 
   0   0  18      190.42      198.15     11.40 o 
   2   0  18      390.36      383.29     12.64 o 
   4   0  18      861.50      903.85     32.91 o 
  -5   1  18        8.92        5.27      1.74 o 
  -4   1  18     1797.62     1875.43     37.28 o 
  -3   1  18       12.00        9.61      3.31 o 
  -2   1  18       61.18       57.23      3.36 o 
  -1   1  18       13.67       10.18      2.88 o 
   0   1  18      935.38      947.54     21.48 o 
   1   1  18        2.11        1.92      2.71 o 
   2   1  18      443.88      454.30     10.29 o 
   3   1  18        8.95        5.77      2.57 o 
  -5   2  18        3.74       -0.52      1.62 o 
  -4   2  18       61.36       63.29      5.25 o 
  -3   2  18        5.07        3.24      1.27 o 
  -2   2  18     1320.30     1386.04     29.79 o 
  -1   2  18       80.24       80.56      4.27 o 
   0   2  18      247.00      251.23      8.68 o 
   1   2  18        6.21       -1.85      3.32 o 
   2   2  18      261.95      255.96      6.64 o 
   3   2  18        0.01        1.06      1.16 o 
  -4   3  18     1263.47     1269.22     29.27 o 
  -3   3  18       14.49       13.60      3.60 o 
  -2   3  18      439.42      446.28     12.05 o 
  -1   3  18        7.38        6.35      2.21 o 
   0   3  18      965.71      981.18     20.69 o 
   1   3  18       34.51       35.43      7.12 o 
   2   3  18      923.25      942.70     22.43 o 
   3   3  18        0.06        0.95      2.90 o 
  -3   4  18        5.33        2.24      1.52 o 
  -2   4  18      960.57      959.28     21.82 o 
  -1   4  18       16.05       14.25      4.45 o 
   0   4  18      329.64      300.75     12.88 o 
   1   4  18       13.73        5.96      2.84 o 
   2   4  18      580.04      610.32     21.98 o 
  -1   5  18       15.72       18.21      4.97 o 
  -3   0  19      917.48      916.98     30.47 o 
  -1   0  19       30.62       26.65      5.13 o 
   1   0  19      988.31      921.90     33.66 o 
  -3   1  19      377.28      378.65     10.38 o 
  -2   1  19       52.38       40.28      6.16 o 
  -1   1  19      946.76      990.43     27.69 o 
   0   1  19       16.95       11.70      4.82 o 
   1   1  19       35.37       32.60      2.49 o 
  -2   2  19        0.04       -0.29      1.40 o 
  -1   2  19      190.93      186.35      8.10 o 
   0   2  19       16.67        9.91      5.09 o 
                                                 
